# Supplementary material for: Oil and Gas Wastewater Components Alter Streambed Microbial Community Structure and Function
Source: Front Microbiol. 2021 Nov 29;12:752947. doi: 10.3389/fmicb.2021.752947 (PMC8686200; doi:10.3389/fmicb.2021.752947)
Supplement: Supplementary file 2 [file Table_2.XLSX]

## Sheet: Table S2_DESeq2 Results
Table S2. DEseq2 log2fold changes with standard errors and p-values for different sample pairings at the microbial family or phyla level. Results are significant at a p-value < 0.05.
Amended refers to all amended microcosms as described in the DESeq2 analysis code. NA = no taxonomic name given in the Silva database.
SampleA	SampleB	Analysis Rank	Kingdom	Phylum	Class	Order	Family	Log2Fold Change	Standard Error	p-value
Background_amended	Background_unamended	Family	Bacteria	Firmicutes	Clostridia	Clostridiales	Peptococcaceae	6.31	1.18	1e-07
Background_amended	Background_unamended	Family	Bacteria	Proteobacteria	Gammaproteobacteria	Chromatiales	Halothiobacillaceae	5.37	1.96	0.00619
Background_amended	Background_unamended	Family	Bacteria	Proteobacteria	Gammaproteobacteria	Enterobacteriales	Enterobacteriaceae	4.69	0.86	4.55e-08
Background_amended	Background_unamended	Family	Bacteria	Actinobacteria	Actinobacteria	Micrococcales	Micrococcaceae	4.5	0.73	6.67e-10
Background_amended	Background_unamended	Family	Bacteria	Firmicutes	Clostridia	Clostridiales	Clostridiaceae_1	4.36	0.67	7.99e-11
Background_amended	Background_unamended	Family	Bacteria	Firmicutes	Clostridia	Clostridiales	Clostridiales_unclassified	4.31	1.23	0.000474
Background_amended	Background_unamended	Family	Bacteria	Ignavibacteriae	Ignavibacteria	Ignavibacteriales	PHOS-HE36	3.48	1.25	0.00524
Background_amended	Background_unamended	Family	Bacteria	Actinobacteria	Actinobacteria	Actinobacteria_unclassified	Actinobacteria_unclassified	3.03	0.54	2.49e-08
Background_amended	Background_unamended	Family	Bacteria	Actinobacteria	Actinobacteria	Micrococcales	Intrasporangiaceae	3.02	0.77	9.03e-05
Background_amended	Background_unamended	Family	Bacteria	Deinococcus-Thermus	Deinococci	Deinococcales	Trueperaceae	2.96	1.46	0.0431
Background_amended	Background_unamended	Phylum	Bacteria	Firmicutes	NA	NA	NA	2.85	0.26	4.62e-29
Background_amended	Background_unamended	Family	Bacteria	Proteobacteria	Alphaproteobacteria	Sphingomonadales	Erythrobacteraceae	2.75	0.34	2.85e-16
Background_amended	Background_unamended	Family	Bacteria	Proteobacteria	Alphaproteobacteria	Rhodobacterales	Rhodobacteraceae	2.74	0.43	2.63e-10
Background_amended	Background_unamended	Family	Bacteria	Proteobacteria	Gammaproteobacteria	Xanthomonadales	Xanthomonadaceae	2.72	0.15	1.83e-71
Background_amended	Background_unamended	Family	Bacteria	Firmicutes	Bacilli	Bacillales	Alicyclobacillaceae	2.44	1.13	0.0299
Background_amended	Background_unamended	Family	Bacteria	Proteobacteria	Alphaproteobacteria	Sphingomonadales	Sphingomonadaceae	2.38	0.14	3.22e-65
Background_amended	Background_unamended	Family	Bacteria	Chloroflexi	Ktedonobacteria	Ktedonobacterales	Thermosporotrichaceae	2.23	1.11	0.044
Background_amended	Background_unamended	Family	Bacteria	Chloroflexi	Ktedonobacteria	Ktedonobacterales	FCPS473	2.16	1.07	0.0431
Background_amended	Background_unamended	Family	Bacteria	Bacteroidetes	Bacteroidia	Bacteroidales	Rikenellaceae	2.16	0.62	0.000545
Background_amended	Background_unamended	Family	Bacteria	Chloroflexi	Thermomicrobia	JG30-KF-CM45	JG30-KF-CM45_fa	2.04	0.83	0.0136
Background_amended	Background_unamended	Family	Bacteria	Actinobacteria	Actinobacteria	Micrococcales	Microbacteriaceae	1.99	0.34	7.22e-09
Background_amended	Background_unamended	Family	Bacteria	Proteobacteria	Deltaproteobacteria	Bdellovibrionales	Bdellovibrionaceae	1.94	0.32	1.07e-09
Background_amended	Background_unamended	Family	Bacteria	Actinobacteria	Actinobacteria	Corynebacteriales	Mycobacteriaceae	1.93	0.46	2.92e-05
Background_amended	Background_unamended	Family	Bacteria	SBR1093	SBR1093_cl	SBR1093_or	SBR1093_fa	1.92	0.97	0.0467
Background_amended	Background_unamended	Family	Bacteria	Proteobacteria	Alphaproteobacteria	Caulobacterales	Hyphomonadaceae	1.9	0.16	4.73e-32
Background_amended	Background_unamended	Family	Bacteria	Actinobacteria	Actinobacteria	Frankiales	Frankiaceae	1.85	0.7	0.00805
Background_amended	Background_unamended	Family	Bacteria	Proteobacteria	Alphaproteobacteria	Rhizobiales	Rhizobiaceae	1.85	0.48	0.000105
Background_amended	Background_unamended	Family	Bacteria	Actinobacteria	Actinobacteria	Micrococcales	Cellulomonadaceae	1.83	0.65	0.00499
Background_amended	Background_unamended	Family	Bacteria	Proteobacteria	Betaproteobacteria	Burkholderiales	Burkholderiaceae	1.8	0.35	2.8e-07
Background_amended	Background_unamended	Family	Bacteria	Chlamydiae	Chlamydiae	Chlamydiales	cvE6	1.79	0.38	2.4e-06
Background_amended	Background_unamended	Family	Bacteria	Proteobacteria	Alphaproteobacteria	Rhizobiales	JG35-K1-AG5	1.79	0.28	1.06e-10
Background_amended	Background_unamended	Family	Bacteria	Proteobacteria	Alphaproteobacteria	Sphingomonadales	Sphingomonadales_unclassified	1.64	0.41	7.62e-05
Background_amended	Background_unamended	Family	Bacteria	Actinobacteria	Actinobacteria	Frankiales	Frankiales_unclassified	1.59	0.47	0.000705
Background_amended	Background_unamended	Family	Bacteria	Proteobacteria	Alphaproteobacteria	Rhizobiales	BCf3-20	1.57	0.66	0.0169
Background_amended	Background_unamended	Family	Bacteria	Bacteroidetes	WCHB1-32	WCHB1-32_or	WCHB1-32_fa	1.56	0.35	7.75e-06
Background_amended	Background_unamended	Family	Bacteria	Chloroflexi	Ktedonobacteria	Ktedonobacterales	1959-1	1.49	0.67	0.0255
Background_amended	Background_unamended	Family	Bacteria	Proteobacteria	Alphaproteobacteria	Rhodospirillales	Acetobacteraceae	1.49	0.28	7.01e-08
Background_amended	Background_unamended	Family	Bacteria	Firmicutes	Bacilli	Bacillales	Bacillales_unclassified	1.44	0.65	0.0269
Background_amended	Background_unamended	Family	Bacteria	Fibrobacteres	Chitinivibrionia	uncultured	uncultured_fa	1.4	0.52	0.00735
Background_amended	Background_unamended	Family	Bacteria	Proteobacteria	Alphaproteobacteria	Rhizobiales	Beijerinckiaceae	1.39	0.63	0.0261
Background_amended	Background_unamended	Family	Archaea	Thaumarchaeota	Soil_Crenarchaeotic_Group(SCG)	Soil_Crenarchaeotic_Group(SCG)_or	Soil_Crenarchaeotic_Group(SCG)_fa	1.32	0.35	0.000138
Background_amended	Background_unamended	Phylum	Bacteria	Saccharibacteria	NA	NA	NA	1.28	0.27	1.91e-06
Background_amended	Background_unamended	Family	Bacteria	Chloroflexi	Ktedonobacteria	JG30-KF-AS9	JG30-KF-AS9_fa	1.26	0.3	2.28e-05
Background_amended	Background_unamended	Family	Bacteria	Actinobacteria	Actinobacteria	Propionibacteriales	Nocardioidaceae	1.24	0.33	0.000184
Background_amended	Background_unamended	Family	Bacteria	Proteobacteria	Alphaproteobacteria	Rhizobiales	Phyllobacteriaceae	1.24	0.37	0.000843
Background_amended	Background_unamended	Family	Bacteria	Proteobacteria	Gammaproteobacteria	Pseudomonadales	Pseudomonadaceae	1.21	0.28	1.77e-05
Background_amended	Background_unamended	Family	Bacteria	Proteobacteria	Gammaproteobacteria	Pseudomonadales	Moraxellaceae	1.18	0.27	1.25e-05
Background_amended	Background_unamended	Family	Bacteria	Proteobacteria	Alphaproteobacteria	Rhizobiales	Rhodobiaceae	1.17	0.3	0.000106
Background_amended	Background_unamended	Family	Bacteria	Actinobacteria	Actinobacteria	Kineosporiales	Kineosporiaceae	1.15	0.37	0.00182
Background_amended	Background_unamended	Family	Bacteria	Bacteroidetes	Flavobacteriia	Flavobacteriales	NS9_marine_group	1.12	0.55	0.0428
Background_amended	Background_unamended	Family	Bacteria	Proteobacteria	Gammaproteobacteria	Cellvibrionales	Halieaceae	1.11	0.31	0.00038
Background_amended	Background_unamended	Family	Bacteria	Actinobacteria	Actinobacteria	Micromonosporales	Micromonosporaceae	1.11	0.51	0.0282
Background_amended	Background_unamended	Family	Bacteria	Proteobacteria	Betaproteobacteria	Burkholderiales	Alcaligenaceae	1.1	0.37	0.00275
Background_amended	Background_unamended	Phylum	Bacteria	Chlamydiae	NA	NA	NA	1.1	0.37	0.00267
Background_amended	Background_unamended	Family	Archaea	Thaumarchaeota	FHMa11_terrestrial_group	FHMa11_terrestrial_group_or	FHMa11_terrestrial_group_fa	1.09	0.54	0.0447
Background_amended	Background_unamended	Family	Bacteria	Chloroflexi	Ktedonobacteria	Ktedonobacterales	Ktedonobacterales_unclassified	1.09	0.38	0.00404
Background_amended	Background_unamended	Family	Bacteria	Saccharibacteria	Saccharibacteria_cl	Saccharibacteria_or	Saccharibacteria_fa	1.05	0.32	0.000908
Background_amended	Background_unamended	Phylum	Bacteria	Actinobacteria	NA	NA	NA	0.994	0.221	6.62e-06
Background_amended	Background_unamended	Family	Bacteria	Proteobacteria	Alphaproteobacteria	Caulobacterales	Caulobacteraceae	0.955	0.156	9.62e-10
Background_amended	Background_unamended	Family	Bacteria	Proteobacteria	Alphaproteobacteria	Rhizobiales	MNG7	0.946	0.206	4.44e-06
Background_amended	Background_unamended	Family	Bacteria	Chloroflexi	SJA-15	SJA-15_or	SJA-15_fa	0.935	0.42	0.0261
Background_amended	Background_unamended	Family	Bacteria	Proteobacteria	Gammaproteobacteria	Aeromonadales	Aeromonadaceae	0.924	0.41	0.0242
Background_amended	Background_unamended	Family	Bacteria	Actinobacteria	Thermoleophilia	Gaiellales	Gaiellaceae	0.874	0.251	0.000489
Background_amended	Background_unamended	Family	Bacteria	Proteobacteria	Betaproteobacteria	Burkholderiales	Oxalobacteraceae	0.856	0.294	0.00356
Background_amended	Background_unamended	Family	Bacteria	Actinobacteria	Thermoleophilia	Gaiellales	Gaiellales_unclassified	0.847	0.336	0.0118
Background_amended	Background_unamended	Phylum	Bacteria	RBG-1_(Zixibacteria)	NA	NA	NA	0.845	0.204	3.34e-05
Background_amended	Background_unamended	Family	Archaea	Thaumarchaeota	Marine_Group_I	Unknown_Order	Unknown_Family	0.84	0.314	0.00754
Background_amended	Background_unamended	Family	Bacteria	Proteobacteria	Alphaproteobacteria	Rhizobiales	Roseiarcaceae	0.833	0.321	0.00945
Background_amended	Background_unamended	Family	Bacteria	Proteobacteria	Betaproteobacteria	Burkholderiales	Comamonadaceae	0.803	0.194	3.65e-05
Background_amended	Background_unamended	Phylum	Bacteria	TM6_(Dependentiae)	NA	NA	NA	0.792	0.283	0.00516
Background_amended	Background_unamended	Family	Bacteria	Proteobacteria	Alphaproteobacteria	Rhizobiales	Bradyrhizobiaceae	0.751	0.342	0.0281
Background_amended	Background_unamended	Family	Bacteria	Proteobacteria	Deltaproteobacteria	Syntrophobacterales	Syntrophaceae	0.743	0.139	9.44e-08
Background_amended	Background_unamended	Family	Bacteria	Proteobacteria	Deltaproteobacteria	Syntrophobacterales	Syntrophobacteraceae	0.741	0.21	0.000403
Background_amended	Background_unamended	Family	Bacteria	Proteobacteria	Alphaproteobacteria	Rhodospirillales	JG37-AG-20	0.736	0.156	2.48e-06
Background_amended	Background_unamended	Phylum	Bacteria	Proteobacteria	NA	NA	NA	0.725	0.122	2.73e-09
Background_amended	Background_unamended	Family	Bacteria	Verrucomicrobia	Spartobacteria	Chthoniobacterales	DA101_soil_group	0.694	0.151	4.59e-06
Background_amended	Background_unamended	Family	Bacteria	Proteobacteria	Alphaproteobacteria	Rhizobiales	Rhizobiales_unclassified	0.677	0.211	0.00133
Background_amended	Background_unamended	Family	Bacteria	Proteobacteria	Alphaproteobacteria	Rhodospirillales	Rhodospirillaceae	0.652	0.283	0.0211
Background_amended	Background_unamended	Family	Bacteria	Proteobacteria	Alphaproteobacteria	Rhodospirillales	Rhodospirillales_Incertae_Sedis	0.643	0.223	0.00395
Background_amended	Background_unamended	Family	Bacteria	Bacteroidetes	Flavobacteriia	Flavobacteriales	Flavobacteriaceae	0.62	0.18	0.000565
Background_amended	Background_unamended	Family	Bacteria	Proteobacteria	Alphaproteobacteria	Rhizobiales	Hyphomicrobiaceae	0.617	0.141	1.2e-05
Background_amended	Background_unamended	Family	Bacteria	Acidobacteria	Subgroup_2	Subgroup_2_or	Subgroup_2_fa	0.617	0.131	2.53e-06
Background_amended	Background_unamended	Family	Bacteria	RBG-1_(Zixibacteria)	RBG-1_(Zixibacteria)_cl	RBG-1_(Zixibacteria)_or	RBG-1_(Zixibacteria)_fa	0.6	0.211	0.00445
Background_amended	Background_unamended	Family	Bacteria	Proteobacteria	Deltaproteobacteria	Deltaproteobacteria_Incertae_Sedis	Syntrophorhabdaceae	0.569	0.189	0.00258
Background_amended	Background_unamended	Family	Bacteria	Proteobacteria	Alphaproteobacteria	Rhodospirillales	DA111	0.554	0.126	1.08e-05
Background_amended	Background_unamended	Family	Bacteria	TM6_(Dependentiae)	TM6_(Dependentiae)_cl	TM6_(Dependentiae)_or	TM6_(Dependentiae)_fa	0.551	0.25	0.0276
Background_amended	Background_unamended	Family	Bacteria	Omnitrophica	Omnitrophica_cl	Omnitrophica_or	Omnitrophica_fa	0.512	0.189	0.00681
Background_amended	Background_unamended	Family	Archaea	Thaumarchaeota	Marine_Group_I	Marine_Group_I_or	Marine_Group_I_fa	0.506	0.22	0.0212
Background_amended	Background_unamended	Family	Bacteria	Actinobacteria	Thermoleophilia	Gaiellales	uncultured	0.48	0.22	0.029
Background_amended	Background_unamended	Family	Bacteria	Actinobacteria	Acidimicrobiia	Acidimicrobiales	uncultured	0.435	0.22	0.0483
Background_amended	Background_unamended	Family	Bacteria	Acidobacteria	Acidobacteria	Acidobacteriales	Acidobacteriaceae_(Subgroup_1)	0.37	0.134	0.00588
Background_amended	Background_unamended	Family	Bacteria	Planctomycetes	Phycisphaerae	Tepidisphaerales	Tepidisphaeraceae	-0.303	0.106	0.00417
Background_amended	Background_unamended	Family	Bacteria	Acidobacteria	Subgroup_5	Subgroup_5_or	Subgroup_5_fa	-0.321	0.137	0.0189
Background_amended	Background_unamended	Family	Bacteria	Acidobacteria	Solibacteres	Solibacterales	Solibacteraceae_(Subgroup_3)	-0.328	0.097	0.000696
Background_amended	Background_unamended	Family	Bacteria	Acidobacteria	Subgroup_6	Subgroup_6_or	Subgroup_6_fa	-0.332	0.139	0.0166
Background_amended	Background_unamended	Family	Bacteria	Proteobacteria	Betaproteobacteria	SC-I-84	SC-I-84_fa	-0.361	0.16	0.0236
Background_amended	Background_unamended	Family	Bacteria	Latescibacteria	Latescibacteria_cl	Latescibacteria_or	Latescibacteria_fa	-0.387	0.141	0.00619
Background_amended	Background_unamended	Family	Bacteria	Acidobacteria	Subgroup_11	Subgroup_11_or	Subgroup_11_fa	-0.395	0.127	0.00193
Background_amended	Background_unamended	Family	Bacteria	Planctomycetes	Planctomycetacia	Planctomycetales	Planctomycetaceae	-0.418	0.106	8.27e-05
Background_amended	Background_unamended	Family	Bacteria	Acidobacteria	Subgroup_25	Subgroup_25_or	Subgroup_25_fa	-0.44	0.224	0.0493
Background_amended	Background_unamended	Family	Bacteria	Bacteria_unclassified	Bacteria_unclassified	Bacteria_unclassified	Bacteria_unclassified	-0.457	0.101	6.23e-06
Background_amended	Background_unamended	Family	Bacteria	Chloroflexi	Chloroflexi_unclassified	Chloroflexi_unclassified	Chloroflexi_unclassified	-0.479	0.187	0.0102
Background_amended	Background_unamended	Family	Bacteria	Omnitrophica	Omnitrophica_Incertae_Sedis	Unknown_Order	Unknown_Family	-0.479	0.21	0.0224
Background_amended	Background_unamended	Family	Bacteria	Planctomycetes	Phycisphaerae	Phycisphaerae_unclassified	Phycisphaerae_unclassified	-0.509	0.198	0.0104
Background_amended	Background_unamended	Family	Bacteria	Proteobacteria	Betaproteobacteria	Nitrosomonadales	Nitrosomonadaceae	-0.515	0.192	0.00722
Background_amended	Background_unamended	Family	Bacteria	Cyanobacteria	Melainabacteria	Obscuribacterales	Obscuribacterales_fa	-0.533	0.247	0.0307
Background_amended	Background_unamended	Family	Bacteria	Proteobacteria	Proteobacteria_unclassified	Proteobacteria_unclassified	Proteobacteria_unclassified	-0.542	0.142	0.000136
Background_amended	Background_unamended	Phylum	Bacteria	Microgenomates	NA	NA	NA	-0.543	0.195	0.0054
Background_amended	Background_unamended	Phylum	Bacteria	Tectomicrobia	NA	NA	NA	-0.584	0.179	0.00109
Background_amended	Background_unamended	Family	Bacteria	Nitrospirae	Nitrospira	Nitrospirales	0319-6A21	-0.601	0.196	0.0022
Background_amended	Background_unamended	Family	Bacteria	Proteobacteria	Deltaproteobacteria	Bdellovibrionales	Bacteriovoracaceae	-0.611	0.292	0.0361
Background_amended	Background_unamended	Family	Bacteria	Acidobacteria	Blastocatellia	Blastocatellales	Blastocatellaceae_(Subgroup_4)	-0.623	0.221	0.00476
Background_amended	Background_unamended	Family	Bacteria	Bacteroidetes	SB-5	SB-5_or	SB-5_fa	-0.632	0.258	0.0144
Background_amended	Background_unamended	Phylum	Bacteria	Cyanobacteria	NA	NA	NA	-0.639	0.245	0.0091
Background_amended	Background_unamended	Family	Bacteria	Acidobacteria	Acidobacteria_unclassified	Acidobacteria_unclassified	Acidobacteria_unclassified	-0.666	0.306	0.0293
Background_amended	Background_unamended	Family	Bacteria	Nitrospirae	Nitrospira	Nitrospirales	Nitrospiraceae	-0.676	0.17	6.99e-05
Background_amended	Background_unamended	Family	Bacteria	Acidobacteria	Subgroup_18	Subgroup_18_or	Subgroup_18_fa	-0.693	0.184	0.00017
Background_amended	Background_unamended	Family	Bacteria	Microgenomates	Candidatus_Woesebacteria	Candidatus_Woesebacteria_or	Candidatus_Woesebacteria_fa	-0.769	0.272	0.00464
Background_amended	Background_unamended	Family	Bacteria	Microgenomates	Candidatus_Amesbacteria	Candidatus_Amesbacteria_or	Candidatus_Amesbacteria_fa	-0.77	0.37	0.0375
Background_amended	Background_unamended	Family	Bacteria	Verrucomicrobia	OPB35_soil_group	OPB35_soil_group_unclassified	OPB35_soil_group_unclassified	-0.771	0.205	0.000167
Background_amended	Background_unamended	Phylum	Archaea	Woesearchaeota_(DHVEG-6)	NA	NA	NA	-0.806	0.171	2.44e-06
Background_amended	Background_unamended	Family	Bacteria	Chloroflexi	SBR2076	SBR2076_or	SBR2076_fa	-0.807	0.15	6.65e-08
Background_amended	Background_unamended	Family	Bacteria	Bacteroidetes	Sphingobacteriia	Sphingobacteriales	Sphingobacteriales_unclassified	-0.821	0.19	1.49e-05
Background_amended	Background_unamended	Family	Bacteria	Tectomicrobia	Tectomicrobia_cl	Tectomicrobia_or	Tectomicrobia_fa	-0.824	0.179	4.25e-06
Background_amended	Background_unamended	Family	Archaea	Euryarchaeota	Thermoplasmata	Thermoplasmatales	Thermoplasmatales_unclassified	-0.825	0.366	0.0242
Background_amended	Background_unamended	Family	Bacteria	Bacteroidetes	Bacteroidia	Bacteroidales	Porphyromonadaceae	-0.829	0.322	0.01
Background_amended	Background_unamended	Family	Bacteria	Acidobacteria	Subgroup_17	Subgroup_17_or	Subgroup_17_fa	-0.862	0.201	1.79e-05
Background_amended	Background_unamended	Family	Bacteria	Proteobacteria	Deltaproteobacteria	Myxococcales	mle1-27	-0.884	0.319	0.00556
Background_amended	Background_unamended	Family	Bacteria	Planctomycetes	OM190	OM190_or	OM190_fa	-0.892	0.238	0.000181
Background_amended	Background_unamended	Family	Bacteria	Ignavibacteriae	Ignavibacteria	Ignavibacteriales	Ignavibacteriales_unclassified	-0.919	0.277	0.000918
Background_amended	Background_unamended	Family	Bacteria	Elusimicrobia	Elusimicrobia	Lineage_IIc	Lineage_IIc_fa	-0.92	0.244	0.000162
Background_amended	Background_unamended	Family	Bacteria	Bacteroidetes	Bacteroidetes_unclassified	Bacteroidetes_unclassified	Bacteroidetes_unclassified	-0.925	0.392	0.0184
Background_amended	Background_unamended	Family	Bacteria	Planctomycetes	Planctomycetes_unclassified	Planctomycetes_unclassified	Planctomycetes_unclassified	-0.934	0.205	5.1e-06
Background_amended	Background_unamended	Family	Bacteria	Proteobacteria	Deltaproteobacteria	Myxococcales	Haliangiaceae	-0.947	0.166	1.14e-08
Background_amended	Background_unamended	Phylum	Archaea	Thaumarchaeota	NA	NA	NA	-0.95	0.204	3.27e-06
Background_amended	Background_unamended	Family	Bacteria	Verrucomicrobia	Spartobacteria	Chthoniobacterales	Chthoniobacteraceae	-0.962	0.43	0.0252
Background_amended	Background_unamended	Family	Bacteria	Proteobacteria	Deltaproteobacteria	Myxococcales	Sandaracinaceae	-0.975	0.162	1.96e-09
Background_amended	Background_unamended	Family	Bacteria	Hydrogenedentes	Hydrogenedentes_cl	Hydrogenedentes_or	Hydrogenedentes_fa	-1	0.39	0.00912
Background_amended	Background_unamended	Family	Bacteria	Acidobacteria	Holophagae	Subgroup_7	Subgroup_7_fa	-1	0.15	7.4e-12
Background_amended	Background_unamended	Family	Bacteria	Bacteroidetes	Cytophagia	Cytophagales	Cytophagaceae	-1.01	0.2	4.77e-07
Background_amended	Background_unamended	Family	Bacteria	Proteobacteria	Deltaproteobacteria	Myxococcales	Polyangiaceae	-1.01	0.23	1.38e-05
Background_amended	Background_unamended	Phylum	Bacteria	Elusimicrobia	NA	NA	NA	-1.02	0.14	4.36e-13
Background_amended	Background_unamended	Family	Bacteria	Proteobacteria	Deltaproteobacteria	Myxococcales	Myxococcales_unclassified	-1.06	0.17	9.08e-10
Background_amended	Background_unamended	Family	Archaea	Woesearchaeota_(DHVEG-6)	Woesearchaeota_(DHVEG-6)_cl	Woesearchaeota_(DHVEG-6)_or	Woesearchaeota_(DHVEG-6)_fa	-1.06	0.18	3.97e-09
Background_amended	Background_unamended	Family	Bacteria	Armatimonadetes	Chthonomonadetes	Chthonomonadales	Chthonomonadaceae	-1.08	0.29	0.000171
Background_amended	Background_unamended	Family	Bacteria	Acidobacteria	Holophagae	Holophagales	Holophagaceae	-1.1	0.21	1.2e-07
Background_amended	Background_unamended	Family	Bacteria	Armatimonadetes	Chthonomonadetes	Chthonomonadales	Chthonomonadales_fa	-1.13	0.22	1.55e-07
Background_amended	Background_unamended	Phylum	Bacteria	Spirochaetae	NA	NA	NA	-1.13	0.18	1.57e-10
Background_amended	Background_unamended	Family	Bacteria	Spirochaetae	Spirochaetes	Spirochaetales	Spirochaetaceae	-1.13	0.19	2.66e-09
Background_amended	Background_unamended	Family	Bacteria	Acidobacteria	Subgroup_6	Subgroup_6_unclassified	Subgroup_6_unclassified	-1.14	0.35	0.00105
Background_amended	Background_unamended	Family	Bacteria	Elusimicrobia	Elusimicrobia	MVP-88	MVP-88_fa	-1.16	0.27	1.9e-05
Background_amended	Background_unamended	Family	Bacteria	Acidobacteria	Subgroup_12	Subgroup_12_or	Subgroup_12_fa	-1.17	0.29	5.27e-05
Background_amended	Background_unamended	Family	Bacteria	Parcubacteria	Candidatus_Jorgensenbacteria	Candidatus_Jorgensenbacteria_or	Candidatus_Jorgensenbacteria_fa	-1.18	0.44	0.00756
Background_amended	Background_unamended	Family	Bacteria	Bacteroidetes	Sphingobacteriia	Sphingobacteriales	KD3-93	-1.19	0.39	0.00222
Background_amended	Background_unamended	Family	Bacteria	Proteobacteria	Deltaproteobacteria	Myxococcales	P3OB-42	-1.22	0.36	0.000729
Background_amended	Background_unamended	Family	Bacteria	Proteobacteria	Deltaproteobacteria	Myxococcales	BIrii41	-1.27	0.24	1.38e-07
Background_amended	Background_unamended	Family	Bacteria	Proteobacteria	Deltaproteobacteria	Myxococcales	27F-1492R	-1.28	0.46	0.00554
Background_amended	Background_unamended	Family	Bacteria	Proteobacteria	Deltaproteobacteria	Myxococcales	uncultured	-1.32	0.48	0.00581
Background_amended	Background_unamended	Family	Bacteria	Proteobacteria	Deltaproteobacteria	Myxococcales	Blfdi19	-1.38	0.23	9.57e-10
Background_amended	Background_unamended	Family	Bacteria	Proteobacteria	Deltaproteobacteria	Myxococcales	Phaselicystidaceae	-1.39	0.28	9.2e-07
Background_amended	Background_unamended	Family	Bacteria	Proteobacteria	Deltaproteobacteria	Myxococcales	KD3-10	-1.41	0.43	0.00115
Background_amended	Background_unamended	Family	Bacteria	Chloroflexi	Chloroflexi_cl	Chloroflexi_or	Chloroflexi_fa	-1.45	0.38	0.000112
Background_amended	Background_unamended	Phylum	Bacteria	Gracilibacteria	NA	NA	NA	-1.53	0.3	3.9e-07
Background_amended	Background_unamended	Family	Bacteria	Proteobacteria	SPOTSOCT00m83	SPOTSOCT00m83_or	SPOTSOCT00m83_fa	-1.54	0.69	0.0261
Background_amended	Background_unamended	Family	Bacteria	Proteobacteria	Gammaproteobacteria	Cellvibrionales	Cellvibrionaceae	-1.59	0.58	0.00649
Background_amended	Background_unamended	Family	Bacteria	Proteobacteria	Deltaproteobacteria	Oligoflexales	Oligoflexaceae	-1.63	0.54	0.00253
Background_amended	Background_unamended	Family	Bacteria	Planctomycetes	Pla4_lineage	Pla4_lineage_or	Pla4_lineage_fa	-1.68	0.29	3.74e-09
Background_amended	Background_unamended	Family	Bacteria	Proteobacteria	Alphaproteobacteria	Rhodospirillales	KCM-B-60	-1.7	0.34	4.43e-07
Background_amended	Background_unamended	Family	Bacteria	Acidobacteria	Subgroup_19	Subgroup_19_or	Subgroup_19_fa	-1.71	0.72	0.0173
Background_amended	Background_unamended	Family	Bacteria	Planctomycetes	BD7-11	BD7-11_or	BD7-11_fa	-1.72	0.23	1.58e-13
Background_amended	Background_unamended	Family	Bacteria	Bacteroidetes	Sphingobacteriia	Sphingobacteriales	PHOS-HE51	-1.72	0.3	8.61e-09
Background_amended	Background_unamended	Family	Bacteria	Acidobacteria	Holophagae	Holophagae_unclassified	Holophagae_unclassified	-1.76	0.38	3.7e-06
Background_amended	Background_unamended	Family	Bacteria	Gracilibacteria	Gracilibacteria_cl	Gracilibacteria_or	Gracilibacteria_fa	-1.79	0.29	6.33e-10
Background_amended	Background_unamended	Phylum	Bacteria	Fibrobacteres	NA	NA	NA	-1.79	0.27	1.75e-11
Background_amended	Background_unamended	Family	Bacteria	Proteobacteria	Alphaproteobacteria	Rickettsiales	TK34	-1.93	0.43	8.31e-06
Background_amended	Background_unamended	Family	Bacteria	Verrucomicrobia	Opitutae	Opitutae_vadinHA64	Opitutae_vadinHA64_fa	-1.97	0.83	0.0171
Background_amended	Background_unamended	Family	Bacteria	Armatimonadetes	Armatimonadia	Armatimonadales	Armatimonadales_unclassified	-2.03	0.86	0.0187
Background_amended	Background_unamended	Family	Bacteria	Bacteroidetes	Bacteroidia	Bacteroidales	Marinilabiaceae	-2.04	0.78	0.00906
Background_amended	Background_unamended	Family	Bacteria	Proteobacteria	Deltaproteobacteria	Oligoflexales	0319-6G20	-2.06	0.41	4.08e-07
Background_amended	Background_unamended	Family	Bacteria	Firmicutes	Clostridia	Clostridiales	Gracilibacteraceae	-2.07	1.05	0.0487
Background_amended	Background_unamended	Phylum	Bacteria	FCPU426	NA	NA	NA	-2.07	0.16	9.29e-40
Background_amended	Background_unamended	Family	Bacteria	Fibrobacteres	Fibrobacteria	Fibrobacterales	Fibrobacterales_unclassified	-2.21	1.1	0.0448
Background_amended	Background_unamended	Family	Bacteria	Proteobacteria	Alphaproteobacteria	Alphaproteobacteria_Incertae_Sedis	Unknown_Family	-2.21	0.29	8.88e-15
Background_amended	Background_unamended	Family	Bacteria	Bacteroidetes	Sphingobacteriia	Sphingobacteriales	env.OPS_17	-2.25	0.48	2.79e-06
Background_amended	Background_unamended	Family	Bacteria	Spirochaetae	Spirochaetes	Spirochaetales	Brevinemataceae	-2.26	0.5	6.28e-06
Background_amended	Background_unamended	Family	Bacteria	Cyanobacteria	ML635J-21	ML635J-21_or	ML635J-21_fa	-2.29	0.47	9.04e-07
Background_amended	Background_unamended	Family	Bacteria	FCPU426	FCPU426_cl	FCPU426_or	FCPU426_fa	-2.31	0.19	7.34e-34
Background_amended	Background_unamended	Family	Bacteria	Spirochaetae	Spirochaetes	Spirochaetales	Leptospiraceae	-2.31	0.26	2.03e-18
Background_amended	Background_unamended	Family	Archaea	Thaumarchaeota	South_African_Gold_Mine_Gp_1(SAGMCG-1)	Unknown_Order	Unknown_Family	-2.35	0.19	3e-36
Background_amended	Background_unamended	Family	Bacteria	Proteobacteria	Alphaproteobacteria	Rickettsiales	RB446	-2.46	0.75	0.00107
Background_amended	Background_unamended	Family	Bacteria	Proteobacteria	Alphaproteobacteria	Rickettsiales	Rickettsiales_fa	-2.51	0.68	0.000218
Background_amended	Background_unamended	Family	Bacteria	Verrucomicrobia	Opitutae	Opitutales	Opitutaceae	-2.57	0.23	1.08e-28
Background_amended	Background_unamended	Family	Bacteria	Actinobacteria	Actinobacteria	Frankiales	Sporichthyaceae	-2.62	0.26	1.91e-24
Background_amended	Background_unamended	Family	Archaea	Parvarchaeota	Parvarchaeota_unclassified	Parvarchaeota_unclassified	Parvarchaeota_unclassified	-2.64	1.04	0.011
Background_amended	Background_unamended	Family	Bacteria	Bacteroidetes	Sphingobacteriia	Sphingobacteriales	KD1-131	-2.71	1.04	0.00934
Background_amended	Background_unamended	Family	Bacteria	Spirochaetae	Spirochaetes	Spirochaetales	PL-11B10	-2.89	0.83	0.000529
Background_amended	Background_unamended	Family	Bacteria	Planctomycetes	vadinHA49	vadinHA49_or	vadinHA49_fa	-2.98	0.45	4.14e-11
Background_amended	Background_unamended	Family	Bacteria	Proteobacteria	Gammaproteobacteria	Methylococcales	pLW-20	-3.08	0.95	0.00112
Background_amended	Background_unamended	Family	Bacteria	Armatimonadetes	Armatimonadia	Armatimonadales	Armatimonadaceae	-3.11	0.66	2.46e-06
Background_amended	Background_unamended	Family	Bacteria	Parcubacteria	Candidatus_Nomurabacteria	Candidatus_Nomurabacteria_or	Candidatus_Nomurabacteria_fa	-3.2	0.4	1.66e-15
Background_amended	Background_unamended	Family	Bacteria	Fibrobacteres	Fibrobacteria	Fibrobacterales	Fibrobacteraceae	-3.28	0.44	4.58e-14
Background_amended	Background_unamended	Family	Bacteria	Microgenomates	Candidatus_Collierbacteria	Candidatus_Collierbacteria_or	Candidatus_Collierbacteria_fa	-3.3	0.97	0.000669
Background_amended	Background_unamended	Family	Bacteria	Elusimicrobia	Elusimicrobia	Lineage_IV	Lineage_IV_fa	-3.69	0.2	1.81e-77
Background_amended	Background_unamended	Family	Bacteria	Fibrobacteres	Fibrobacteria	Fibrobacterales	B122	-3.86	0.78	8.22e-07
Background_amended	Background_unamended	Family	Bacteria	Proteobacteria	Deltaproteobacteria	Myxococcales	VHS-B3-70	-4.98	0.97	2.78e-07
Background_amended	Background_unamended	Family	Bacteria	Proteobacteria	Gammaproteobacteria	Oceanospirillales	Oceanospirillaceae	-5.08	1.14	8.71e-06
Background_amended	Background_unamended	Family	Bacteria	Proteobacteria	Deltaproteobacteria	Oligoflexales	053A03-B-DI-P58	-5.29	0.64	1.62e-16
Background_amended	Background_unamended	Family	Bacteria	Proteobacteria	Betaproteobacteria	Betaproteobacteria_Incertae_Sedis	Unknown_Family	-5.56	1.47	0.000151
Impacted_amended	Impacted_unamended	Family	Bacteria	Proteobacteria	Deltaproteobacteria	Desulfuromonadales	Sva1033	5.41	1.92	0.00481
Impacted_amended	Impacted_unamended	Family	Bacteria	Proteobacteria	Deltaproteobacteria	Desulfuromonadales	MA-28-I98C	4.01	0.29	4.93e-43
Impacted_amended	Impacted_unamended	Family	Bacteria	Firmicutes	Bacilli	Bacillales	Alicyclobacillaceae	3.9	0.72	6.58e-08
Impacted_amended	Impacted_unamended	Family	Bacteria	Ignavibacteriae	Ignavibacteria	Ignavibacteriales	IheB3-7	3.72	1.66	0.0252
Impacted_amended	Impacted_unamended	Family	Bacteria	Planctomycetes	Phycisphaerae	Phycisphaerales	SBYZ-984	3.71	1.67	0.0266
Impacted_amended	Impacted_unamended	Family	Bacteria	Proteobacteria	Deltaproteobacteria	Bradymonadales	Bradymonadales_fa	3.65	1.1	0.000929
Impacted_amended	Impacted_unamended	Family	Bacteria	Proteobacteria	Deltaproteobacteria	Desulfuromonadales	Desulfuromonadaceae	3.58	0.56	1.52e-10
Impacted_amended	Impacted_unamended	Family	Bacteria	Actinobacteria	Actinobacteria	Propionibacteriales	Nocardioidaceae	3.51	1.25	0.00508
Impacted_amended	Impacted_unamended	Family	Bacteria	Acidobacteria	AT-s3-28	AT-s3-28_or	AT-s3-28_fa	3.43	1.26	0.00641
Impacted_amended	Impacted_unamended	Family	Bacteria	Proteobacteria	Alphaproteobacteria	Rhizobiales	Phyllobacteriaceae	2.88	1.25	0.0211
Impacted_amended	Impacted_unamended	Family	Bacteria	Proteobacteria	Deltaproteobacteria	SAR324_clade(Marine_group_B)	SAR324_clade(Marine_group_B)_fa	2.73	1.29	0.0347
Impacted_amended	Impacted_unamended	Family	Archaea	Thaumarchaeota	Soil_Crenarchaeotic_Group(SCG)	Soil_Crenarchaeotic_Group(SCG)_or	Soil_Crenarchaeotic_Group(SCG)_fa	2.73	1.26	0.0306
Impacted_amended	Impacted_unamended	Family	Bacteria	Armatimonadetes	Armatimonadia	Armatimonadales	Armatimonadales_fa	2.61	1.31	0.0472
Impacted_amended	Impacted_unamended	Family	Bacteria	Actinobacteria	Actinobacteria	Streptomycetales	Streptomycetaceae	2.54	1.27	0.0458
Impacted_amended	Impacted_unamended	Family	Bacteria	Bacteroidetes	Bacteroidia	Bacteroidales	Bacteroidaceae	2.53	0.48	1.52e-07
Impacted_amended	Impacted_unamended	Family	Bacteria	Proteobacteria	Deltaproteobacteria	Desulfuromonadales	Desulfuromonadales_unclassified	2.52	0.2	6.35e-38
Impacted_amended	Impacted_unamended	Family	Bacteria	Proteobacteria	Gammaproteobacteria	Aeromonadales	Aeromonadaceae	2.48	0.72	0.000529
Impacted_amended	Impacted_unamended	Family	Bacteria	Bacteroidetes	Bacteroidetes_VC2.1_Bac22	Bacteroidetes_VC2.1_Bac22_or	Bacteroidetes_VC2.1_Bac22_fa	2.39	0.48	7.52e-07
Impacted_amended	Impacted_unamended	Family	Bacteria	Proteobacteria	Deltaproteobacteria	FW113	FW113_fa	2.33	1.07	0.0294
Impacted_amended	Impacted_unamended	Family	Bacteria	Proteobacteria	Deltaproteobacteria	Desulfuromonadales	uncultured	2.28	0.49	3.71e-06
Impacted_amended	Impacted_unamended	Family	Bacteria	Firmicutes	Clostridia	Clostridiales	TSAC18	2.27	0.86	0.00852
Impacted_amended	Impacted_unamended	Family	Bacteria	Proteobacteria	Alphaproteobacteria	Rhodospirillales	KCM-B-60	2.25	1.1	0.0404
Impacted_amended	Impacted_unamended	Family	Bacteria	Cloacimonetes	GZKB75	GZKB75_or	GZKB75_fa	2.14	0.9	0.0178
Impacted_amended	Impacted_unamended	Family	Bacteria	Synergistetes	Synergistia	Synergistales	Synergistaceae	2.14	1.08	0.0479
Impacted_amended	Impacted_unamended	Phylum	Bacteria	Synergistetes	NA	NA	NA	2.08	0.96	0.0301
Impacted_amended	Impacted_unamended	Family	Bacteria	Proteobacteria	Gammaproteobacteria	Acidiferrobacterales	Acidiferrobacteraceae	2.07	0.83	0.0126
Impacted_amended	Impacted_unamended	Family	Bacteria	Actinobacteria	Actinobacteria	Micrococcales	Cellulomonadaceae	2.03	0.86	0.0181
Impacted_amended	Impacted_unamended	Family	Bacteria	Ignavibacteriae	Ignavibacteria	Ignavibacteriales	Ignavibacteriaceae	1.94	0.39	4.7e-07
Impacted_amended	Impacted_unamended	Family	Bacteria	Ignavibacteriae	Ignavibacteria	Ignavibacteriales	LD-RB-34	1.91	0.67	0.00409
Impacted_amended	Impacted_unamended	Family	Bacteria	Bacteroidetes	Sphingobacteriia	Sphingobacteriales	KD3-93	1.84	0.76	0.0156
Impacted_amended	Impacted_unamended	Family	Archaea	Euryarchaeota	Methanomicrobia	Methanosarcinales	Methanosarcinaceae	1.76	0.43	4.66e-05
Impacted_amended	Impacted_unamended	Phylum	Bacteria	Tenericutes	NA	NA	NA	1.71	0.75	0.0225
Impacted_amended	Impacted_unamended	Family	Bacteria	Proteobacteria	Alphaproteobacteria	Rhodobacterales	Rhodobacteraceae	1.69	0.43	8.01e-05
Impacted_amended	Impacted_unamended	Family	Bacteria	Chloroflexi	Ktedonobacteria	Ktedonobacterales	BacC-u-018	1.61	0.81	0.0465
Impacted_amended	Impacted_unamended	Family	Bacteria	Actinobacteria	Thermoleophilia	Gaiellales	Gaiellaceae	1.43	0.63	0.0219
Impacted_amended	Impacted_unamended	Family	Bacteria	Proteobacteria	Gammaproteobacteria	Xanthomonadales	Xanthomonadaceae	1.42	0.18	2.25e-15
Impacted_amended	Impacted_unamended	Family	Bacteria	Proteobacteria	Betaproteobacteria	Hydrogenophilales	Hydrogenophilaceae	1.4	0.38	0.000213
Impacted_amended	Impacted_unamended	Family	Bacteria	Ignavibacteriae	Ignavibacteria	Ignavibacteriales	SR-FBR-L83	1.35	0.17	5.12e-16
Impacted_amended	Impacted_unamended	Family	Bacteria	Fibrobacteres	Fibrobacteria	Fibrobacterales	FD035	1.28	0.29	8.04e-06
Impacted_amended	Impacted_unamended	Family	Bacteria	Bacteroidetes	Bacteroidia	Bacteroidales	Marinilabiaceae	1.28	0.25	4.42e-07
Impacted_amended	Impacted_unamended	Family	Bacteria	Lentisphaerae	Lentisphaeria	Victivallales	Victivallales_unclassified	1.26	0.61	0.037
Impacted_amended	Impacted_unamended	Family	Bacteria	Proteobacteria	Betaproteobacteria	Betaproteobacteria_unclassified	Betaproteobacteria_unclassified	1.22	0.16	2.04e-14
Impacted_amended	Impacted_unamended	Family	Bacteria	Planctomycetes	Phycisphaerae	Phycisphaerae_or	Phycisphaerae_fa	1.22	0.21	1.18e-08
Impacted_amended	Impacted_unamended	Family	Bacteria	Actinobacteria	OPB41	OPB41_or	OPB41_fa	1.2	0.27	7.21e-06
Impacted_amended	Impacted_unamended	Family	Bacteria	Ignavibacteriae	Ignavibacteria	Ignavibacteriales	Ignavibacteriales_unclassified	1.19	0.24	3.96e-07
Impacted_amended	Impacted_unamended	Family	Bacteria	Proteobacteria	Deltaproteobacteria	Myxococcales	Sandaracinaceae	1.19	0.44	0.00698
Impacted_amended	Impacted_unamended	Family	Archaea	Lokiarchaeota	Lokiarchaeota_cl	Lokiarchaeota_or	Lokiarchaeota_fa	1.18	0.28	2.5e-05
Impacted_amended	Impacted_unamended	Phylum	Archaea	Lokiarchaeota	NA	NA	NA	1.18	0.27	1.74e-05
Impacted_amended	Impacted_unamended	Family	Bacteria	Proteobacteria	Alphaproteobacteria	Rhizobiales	Hyphomicrobiaceae	1.1	0.22	6.08e-07
Impacted_amended	Impacted_unamended	Family	Archaea	Euryarchaeota	Methanomicrobia	Methanomicrobiales	Methanoregulaceae	1.07	0.3	0.000302
Impacted_amended	Impacted_unamended	Family	Bacteria	Proteobacteria	Deltaproteobacteria	Desulfovibrionales	Desulfovibrionaceae	1.04	0.5	0.0357
Impacted_amended	Impacted_unamended	Family	Bacteria	Bacteroidetes	Flavobacteriia	Flavobacteriales	Flavobacteriaceae	1.04	0.2	1.13e-07
Impacted_amended	Impacted_unamended	Family	Bacteria	Proteobacteria	Alphaproteobacteria	Rhizobiales	Bradyrhizobiaceae	1.02	0.38	0.00764
Impacted_amended	Impacted_unamended	Family	Archaea	Euryarchaeota	Thermoplasmata	Thermoplasmatales	Marine_Benthic_Group_D_and_DHVEG-1	1.02	0.44	0.0194
Impacted_amended	Impacted_unamended	Family	Bacteria	Acidobacteria	Subgroup_11	Subgroup_11_or	Subgroup_11_fa	0.987	0.488	0.0432
Impacted_amended	Impacted_unamended	Family	Bacteria	Proteobacteria	Betaproteobacteria	Burkholderiales	Burkholderiaceae	0.976	0.333	0.00336
Impacted_amended	Impacted_unamended	Family	Bacteria	Ignavibacteriae	Ignavibacteria	Ignavibacteriales	PHOS-HE36	0.953	0.228	2.96e-05
Impacted_amended	Impacted_unamended	Family	Bacteria	KSB3_(Modulibacteria)	KSB3_(Modulibacteria)_cl	KSB3_(Modulibacteria)_or	KSB3_(Modulibacteria)_fa	0.942	0.32	0.00325
Impacted_amended	Impacted_unamended	Family	Archaea	Euryarchaeota	Methanomicrobia	Methanosarcinales	GOM_Arc_I	0.93	0.446	0.0371
Impacted_amended	Impacted_unamended	Phylum	Bacteria	KSB3_(Modulibacteria)	NA	NA	NA	0.916	0.302	0.00243
Impacted_amended	Impacted_unamended	Phylum	Bacteria	Cloacimonetes	NA	NA	NA	0.911	0.282	0.00124
Impacted_amended	Impacted_unamended	Family	Bacteria	Bacteroidetes	Sphingobacteriia	Sphingobacteriales	Saprospiraceae	0.907	0.238	0.000138
Impacted_amended	Impacted_unamended	Family	Bacteria	Verrucomicrobia	Spartobacteria	Chthoniobacterales	FukuN18_freshwater_group	0.878	0.297	0.00312
Impacted_amended	Impacted_unamended	Family	Bacteria	Proteobacteria	Deltaproteobacteria	Myxococcales	UASB-TL25	0.877	0.341	0.0101
Impacted_amended	Impacted_unamended	Family	Bacteria	Bacteroidetes	Bacteroidetes_vadinHA17	Bacteroidetes_vadinHA17_or	Bacteroidetes_vadinHA17_fa	0.876	0.309	0.00459
Impacted_amended	Impacted_unamended	Family	Bacteria	Gemmatimonadetes	BD2-11_terrestrial_group	BD2-11_terrestrial_group_or	BD2-11_terrestrial_group_fa	0.875	0.355	0.0138
Impacted_amended	Impacted_unamended	Family	Bacteria	Actinobacteria	Acidimicrobiia	Acidimicrobiales	uncultured	0.849	0.299	0.00456
Impacted_amended	Impacted_unamended	Family	Bacteria	Cloacimonetes	Cloacimonetes_unclassified	Cloacimonetes_unclassified	Cloacimonetes_unclassified	0.848	0.297	0.00433
Impacted_amended	Impacted_unamended	Family	Bacteria	Bacteroidetes	Bacteroidia	Bacteroidales	Bacteroidales_unclassified	0.834	0.364	0.0219
Impacted_amended	Impacted_unamended	Family	Bacteria	Acidobacteria	Holophagae	Holophagae_Incertae_Sedis	Unknown_Family	0.824	0.365	0.0241
Impacted_amended	Impacted_unamended	Family	Bacteria	Bacteroidetes	Bacteroidia	Bacteroidia_Incertae_Sedis	Draconibacteriaceae	0.813	0.17	1.73e-06
Impacted_amended	Impacted_unamended	Family	Bacteria	Planctomycetes	OM190	OM190_or	OM190_fa	0.798	0.284	0.00494
Impacted_amended	Impacted_unamended	Family	Bacteria	Acidobacteria	Acidobacteria	Acidobacteriales	Acidobacteriaceae_(Subgroup_1)	0.784	0.146	7.44e-08
Impacted_amended	Impacted_unamended	Family	Bacteria	Proteobacteria	Alphaproteobacteria	Rhizobiales	MNG7	0.774	0.31	0.0125
Impacted_amended	Impacted_unamended	Family	Archaea	Thaumarchaeota	South_African_Gold_Mine_Gp_1(SAGMCG-1)	Unknown_Order	Unknown_Family	0.774	0.357	0.03
Impacted_amended	Impacted_unamended	Family	Bacteria	Proteobacteria	Gammaproteobacteria	Xanthomonadales	Xanthomonadales_Incertae_Sedis	0.768	0.206	0.000189
Impacted_amended	Impacted_unamended	Family	Bacteria	Proteobacteria	Deltaproteobacteria	Myxococcales	Archangiaceae	0.753	0.298	0.0114
Impacted_amended	Impacted_unamended	Family	Bacteria	Ignavibacteriae	Ignavibacteria	Ignavibacteriales	BSV40	0.723	0.272	0.00798
Impacted_amended	Impacted_unamended	Family	Bacteria	Bacteroidetes	Bacteroidia	Bacteroidales	M2PB4-65_termite_group	0.719	0.281	0.0105
Impacted_amended	Impacted_unamended	Family	Bacteria	Chloroflexi	SJA-15	SJA-15_or	SJA-15_fa	0.715	0.252	0.00462
Impacted_amended	Impacted_unamended	Family	Bacteria	Cyanobacteria	Melainabacteria	Gastranaerophilales	Gastranaerophilales_fa	0.706	0.353	0.0456
Impacted_amended	Impacted_unamended	Family	Bacteria	Firmicutes	Negativicutes	Selenomonadales	uncultured	0.706	0.304	0.0202
Impacted_amended	Impacted_unamended	Family	Bacteria	Verrucomicrobia	Spartobacteria	Chthoniobacterales	DA101_soil_group	0.705	0.243	0.00367
Impacted_amended	Impacted_unamended	Family	Bacteria	Proteobacteria	Gammaproteobacteria	Xanthomonadales	uncultured	0.702	0.219	0.00136
Impacted_amended	Impacted_unamended	Phylum	Bacteria	Ignavibacteriae	NA	NA	NA	0.694	0.151	4.39e-06
Impacted_amended	Impacted_unamended	Family	Bacteria	Bacteroidetes	Bacteroidetes_BD2-2	Bacteroidetes_BD2-2_or	Bacteroidetes_BD2-2_fa	0.693	0.216	0.00129
Impacted_amended	Impacted_unamended	Family	Bacteria	Acidobacteria	Subgroup_2	Subgroup_2_or	Subgroup_2_fa	0.68	0.171	7.12e-05
Impacted_amended	Impacted_unamended	Family	Bacteria	Actinobacteria	Coriobacteriia	Coriobacteriales	Coriobacteriaceae	0.672	0.161	2.92e-05
Impacted_amended	Impacted_unamended	Family	Bacteria	Proteobacteria	Betaproteobacteria	SC-I-84	SC-I-84_fa	0.657	0.201	0.00108
Impacted_amended	Impacted_unamended	Family	Bacteria	Chlorobi	Chlorobia	Chlorobiales	SJA-28	0.643	0.223	0.004
Impacted_amended	Impacted_unamended	Family	Bacteria	Planctomycetes	Phycisphaerae	KCLunmb-38-53	KCLunmb-38-53_fa	0.638	0.296	0.0308
Impacted_amended	Impacted_unamended	Family	Bacteria	Bacteroidetes	Sphingobacteriia	Sphingobacteriales	ST-12K33	0.63	0.288	0.0289
Impacted_amended	Impacted_unamended	Family	Bacteria	Bacteroidetes	Sphingobacteriia	Sphingobacteriales	Lentimicrobiaceae	0.576	0.205	0.005
Impacted_amended	Impacted_unamended	Phylum	Bacteria	Actinobacteria	NA	NA	NA	0.54	0.221	0.0147
Impacted_amended	Impacted_unamended	Family	Bacteria	Proteobacteria	Alphaproteobacteria	Rhizobiales	Rhizobiales_unclassified	0.534	0.253	0.0347
Impacted_amended	Impacted_unamended	Family	Bacteria	Spirochaetae	Spirochaetes	Spirochaetales	Spirochaetaceae	0.518	0.174	0.00286
Impacted_amended	Impacted_unamended	Family	Bacteria	Proteobacteria	Betaproteobacteria	Methylophilales	Methylophilaceae	0.514	0.199	0.00973
Impacted_amended	Impacted_unamended	Family	Bacteria	Actinobacteria	Thermoleophilia	Gaiellales	uncultured	0.479	0.223	0.0316
Impacted_amended	Impacted_unamended	Family	Bacteria	Proteobacteria	Gammaproteobacteria	Methylococcales	Methylococcales_unclassified	0.466	0.232	0.044
Impacted_amended	Impacted_unamended	Family	Bacteria	Proteobacteria	Deltaproteobacteria	Desulfurellales	Desulfurellaceae	0.465	0.186	0.0123
Impacted_amended	Impacted_unamended	Family	Bacteria	Bacteroidetes	Cytophagia	Cytophagales	Cytophagaceae	0.451	0.226	0.0456
Impacted_amended	Impacted_unamended	Phylum	Bacteria	Spirochaetae	NA	NA	NA	0.451	0.163	0.0055
Impacted_amended	Impacted_unamended	Family	Bacteria	Proteobacteria	Gammaproteobacteria	Methylococcales	Crenotrichaceae	0.441	0.197	0.025
Impacted_amended	Impacted_unamended	Phylum	Bacteria	Bacteroidetes	NA	NA	NA	0.433	0.136	0.00148
Impacted_amended	Impacted_unamended	Family	Bacteria	Acidobacteria	Holophagae	Holophagales	Holophagaceae	0.421	0.208	0.0431
Impacted_amended	Impacted_unamended	Family	Bacteria	Bacteroidetes	Sphingobacteriia	Sphingobacteriales	Chitinophagaceae	0.378	0.189	0.0454
Impacted_amended	Impacted_unamended	Family	Bacteria	Proteobacteria	Deltaproteobacteria	Deltaproteobacteria_Incertae_Sedis	Syntrophorhabdaceae	0.366	0.139	0.00864
Impacted_amended	Impacted_unamended	Family	Bacteria	Chloroflexi	Anaerolineae	Anaerolineales	Anaerolineaceae	0.364	0.152	0.0168
Impacted_amended	Impacted_unamended	Family	Bacteria	Omnitrophica	Omnitrophica_cl	Omnitrophica_or	Omnitrophica_fa	0.317	0.16	0.0477
Impacted_amended	Impacted_unamended	Family	Bacteria	Proteobacteria	Alphaproteobacteria	Rhodospirillales	DA111	0.314	0.159	0.0488
Impacted_amended	Impacted_unamended	Family	Bacteria	Proteobacteria	Deltaproteobacteria	Desulfuromonadales	Geobacteraceae	0.302	0.143	0.0344
Impacted_amended	Impacted_unamended	Phylum	Bacteria	Proteobacteria	NA	NA	NA	0.277	0.122	0.0232
Impacted_amended	Impacted_unamended	Phylum	Bacteria	Chloroflexi	NA	NA	NA	0.272	0.099	0.00593
Impacted_amended	Impacted_unamended	Family	Bacteria	Acidobacteria	Subgroup_6	Subgroup_6_or	Subgroup_6_fa	-0.354	0.144	0.0142
Impacted_amended	Impacted_unamended	Family	Archaea	Archaea_unclassified	Archaea_unclassified	Archaea_unclassified	Archaea_unclassified	-0.366	0.157	0.0203
Impacted_amended	Impacted_unamended	Phylum	Archaea	Archaea_unclassified	NA	NA	NA	-0.378	0.166	0.0231
Impacted_amended	Impacted_unamended	Family	Bacteria	Proteobacteria	Alphaproteobacteria	Caulobacterales	Caulobacteraceae	-0.383	0.189	0.0424
Impacted_amended	Impacted_unamended	Phylum	Bacteria	Elusimicrobia	NA	NA	NA	-0.384	0.141	0.00657
Impacted_amended	Impacted_unamended	Family	Bacteria	Proteobacteria	Gammaproteobacteria	Legionellales	Coxiellaceae	-0.391	0.195	0.0454
Impacted_amended	Impacted_unamended	Family	Bacteria	Planctomycetes	Planctomycetacia	Planctomycetales	Planctomycetaceae	-0.395	0.122	0.00118
Impacted_amended	Impacted_unamended	Family	Bacteria	Proteobacteria	Alphaproteobacteria	Alphaproteobacteria_unclassified	Alphaproteobacteria_unclassified	-0.445	0.22	0.0434
Impacted_amended	Impacted_unamended	Family	Bacteria	Elusimicrobia	Elusimicrobia	Lineage_IIb	Lineage_IIb_fa	-0.458	0.141	0.0012
Impacted_amended	Impacted_unamended	Family	Bacteria	Firmicutes	Firmicutes_unclassified	Firmicutes_unclassified	Firmicutes_unclassified	-0.464	0.233	0.0462
Impacted_amended	Impacted_unamended	Phylum	Bacteria	Parcubacteria	NA	NA	NA	-0.476	0.174	0.00618
Impacted_amended	Impacted_unamended	Phylum	Bacteria	Omnitrophica	NA	NA	NA	-0.484	0.137	0.000412
Impacted_amended	Impacted_unamended	Family	Bacteria	Nitrospirae	Nitrospira	Nitrospirales	Sh765B-TzT-35	-0.517	0.251	0.0396
Impacted_amended	Impacted_unamended	Family	Bacteria	Armatimonadetes	Chthonomonadetes	Chthonomonadales	Chthonomonadales_fa	-0.518	0.235	0.0278
Impacted_amended	Impacted_unamended	Family	Bacteria	Deinococcus-Thermus	Deinococci	KD3-62	KD3-62_fa	-0.523	0.234	0.0258
Impacted_amended	Impacted_unamended	Phylum	Bacteria	Deinococcus-Thermus	NA	NA	NA	-0.54	0.248	0.0294
Impacted_amended	Impacted_unamended	Phylum	Bacteria	Verrucomicrobia	NA	NA	NA	-0.574	0.238	0.016
Impacted_amended	Impacted_unamended	Family	Bacteria	Acidobacteria	Subgroup_18	Subgroup_18_or	Subgroup_18_fa	-0.574	0.165	0.00049
Impacted_amended	Impacted_unamended	Family	Bacteria	Verrucomicrobia	OPB35_soil_group	OPB35_soil_group_unclassified	OPB35_soil_group_unclassified	-0.591	0.202	0.00338
Impacted_amended	Impacted_unamended	Family	Bacteria	Planctomycetes	Phycisphaerae	Tepidisphaerales	Tepidisphaeraceae	-0.591	0.111	1.14e-07
Impacted_amended	Impacted_unamended	Family	Archaea	Euryarchaeota	Thermoplasmata	Thermoplasmatales	Terrestrial_Miscellaneous_Gp(TMEG)	-0.596	0.228	0.00904
Impacted_amended	Impacted_unamended	Family	Bacteria	Parcubacteria	Parcubacteria_unclassified	Parcubacteria_unclassified	Parcubacteria_unclassified	-0.619	0.242	0.0104
Impacted_amended	Impacted_unamended	Family	Bacteria	Proteobacteria	Deltaproteobacteria	Sva0485	Sva0485_fa	-0.625	0.269	0.0201
Impacted_amended	Impacted_unamended	Family	Bacteria	Verrucomicrobia	WCHB1-41	WCHB1-41_or	WCHB1-41_fa	-0.627	0.211	0.00297
Impacted_amended	Impacted_unamended	Family	Bacteria	Proteobacteria	Deltaproteobacteria	Myxococcales	Myxococcales_unclassified	-0.664	0.176	0.000164
Impacted_amended	Impacted_unamended	Family	Bacteria	Acidobacteria	Subgroup_6	Subgroup_6_unclassified	Subgroup_6_unclassified	-0.71	0.33	0.0316
Impacted_amended	Impacted_unamended	Family	Bacteria	Chloroflexi	Dehalococcoidia	FW22	FW22_fa	-0.747	0.368	0.0425
Impacted_amended	Impacted_unamended	Family	Bacteria	Planctomycetes	Planctomycetes_unclassified	Planctomycetes_unclassified	Planctomycetes_unclassified	-0.775	0.216	0.000341
Impacted_amended	Impacted_unamended	Family	Bacteria	Acidobacteria	Holophagae	TPD-58	TPD-58_fa	-0.782	0.2	9.54e-05
Impacted_amended	Impacted_unamended	Family	Bacteria	Proteobacteria	Betaproteobacteria	Nitrosomonadales	Gallionellaceae	-0.788	0.23	0.000602
Impacted_amended	Impacted_unamended	Family	Bacteria	Proteobacteria	Deltaproteobacteria	Myxococcales	BIrii41	-0.828	0.248	0.000853
Impacted_amended	Impacted_unamended	Phylum	Bacteria	Peregrinibacteria	NA	NA	NA	-0.878	0.326	0.0071
Impacted_amended	Impacted_unamended	Family	Bacteria	SR1_(Absconditabacteria)	SR1_(Absconditabacteria)_cl	SR1_(Absconditabacteria)_or	SR1_(Absconditabacteria)_fa	-0.914	0.233	9e-05
Impacted_amended	Impacted_unamended	Family	Bacteria	Peregrinibacteria	Peregrinibacteria_cl	Peregrinibacteria_or	Peregrinibacteria_fa	-0.931	0.433	0.0318
Impacted_amended	Impacted_unamended	Family	Bacteria	Bacteroidetes	Bacteroidia	Bacteroidales	Prolixibacteraceae	-0.935	0.172	5.72e-08
Impacted_amended	Impacted_unamended	Phylum	Bacteria	SR1_(Absconditabacteria)	NA	NA	NA	-0.945	0.215	1.06e-05
Impacted_amended	Impacted_unamended	Family	Bacteria	Bacteria_unclassified	Bacteria_unclassified	Bacteria_unclassified	Bacteria_unclassified	-0.953	0.099	6.2e-22
Impacted_amended	Impacted_unamended	Family	Bacteria	Omnitrophica	Omnitrophica_Incertae_Sedis	Unknown_Order	Unknown_Family	-0.969	0.177	4.07e-08
Impacted_amended	Impacted_unamended	Phylum	Bacteria	Bacteria_unclassified	NA	NA	NA	-0.984	0.105	9.58e-21
Impacted_amended	Impacted_unamended	Family	Bacteria	Parcubacteria	Candidatus_Magasanikbacteria	Candidatus_Magasanikbacteria_or	Candidatus_Magasanikbacteria_fa	-1.06	0.25	2.66e-05
Impacted_amended	Impacted_unamended	Family	Bacteria	Proteobacteria	Alphaproteobacteria	Rickettsiales	Rickettsiales_Incertae_Sedis	-1.09	0.37	0.00354
Impacted_amended	Impacted_unamended	Family	Bacteria	Parcubacteria	Candidatus_Nomurabacteria	Candidatus_Nomurabacteria_or	Candidatus_Nomurabacteria_fa	-1.17	0.41	0.00445
Impacted_amended	Impacted_unamended	Family	Bacteria	Verrucomicrobia	Verrucomicrobia_unclassified	Verrucomicrobia_unclassified	Verrucomicrobia_unclassified	-1.17	0.21	1.17e-08
Impacted_amended	Impacted_unamended	Family	Bacteria	Proteobacteria	Betaproteobacteria	Neisseriales	Neisseriaceae	-1.22	0.52	0.0188
Impacted_amended	Impacted_unamended	Family	Bacteria	Actinobacteria	Actinobacteria	Frankiales	Sporichthyaceae	-1.24	0.26	1.79e-06
Impacted_amended	Impacted_unamended	Family	Bacteria	Proteobacteria	Gammaproteobacteria	Pseudomonadales	Moraxellaceae	-1.25	0.29	1.21e-05
Impacted_amended	Impacted_unamended	Family	Bacteria	Proteobacteria	Alphaproteobacteria	Rickettsiales	Rickettsiaceae	-1.26	0.57	0.0263
Impacted_amended	Impacted_unamended	Family	Bacteria	Proteobacteria	Gammaproteobacteria	Xanthomonadales	Nevskiaceae	-1.3	0.59	0.0286
Impacted_amended	Impacted_unamended	Family	Bacteria	Parcubacteria	Candidatus_Azambacteria	Candidatus_Azambacteria_or	Candidatus_Azambacteria_fa	-1.31	0.37	0.000393
Impacted_amended	Impacted_unamended	Family	Bacteria	Acidobacteria	Subgroup_12	Subgroup_12_or	Subgroup_12_fa	-1.32	0.65	0.0441
Impacted_amended	Impacted_unamended	Family	Bacteria	Proteobacteria	Deltaproteobacteria	Oligoflexales	Oligoflexaceae	-1.39	0.59	0.0184
Impacted_amended	Impacted_unamended	Family	Bacteria	Bacteroidetes	Sphingobacteriia	Sphingobacteriales	NS11-12_marine_group	-1.45	0.53	0.00596
Impacted_amended	Impacted_unamended	Family	Bacteria	Verrucomicrobia	Opitutae	Opitutales	Opitutaceae	-1.45	0.23	2.86e-10
Impacted_amended	Impacted_unamended	Family	Bacteria	Bacteroidetes	Sphingobacteriia	Sphingobacteriales	S15A-MN91	-1.45	0.34	1.72e-05
Impacted_amended	Impacted_unamended	Family	Bacteria	Proteobacteria	Proteobacteria_unclassified	Proteobacteria_unclassified	Proteobacteria_unclassified	-1.46	0.15	1.74e-23
Impacted_amended	Impacted_unamended	Family	Bacteria	Proteobacteria	Gammaproteobacteria	Methylococcales	pLW-20	-1.57	0.57	0.00534
Impacted_amended	Impacted_unamended	Family	Bacteria	Bacteroidetes	Sphingobacteriia	Sphingobacteriales	env.OPS_17	-1.72	0.49	0.000402
Impacted_amended	Impacted_unamended	Family	Bacteria	Proteobacteria	Betaproteobacteria	Nitrosomonadales	Nitrosomonadales_unclassified	-1.72	0.7	0.0145
Impacted_amended	Impacted_unamended	Family	Bacteria	Proteobacteria	Deltaproteobacteria	Oligoflexales	0319-6G20	-1.76	0.42	3.37e-05
Impacted_amended	Impacted_unamended	Family	Bacteria	Proteobacteria	Alphaproteobacteria	Rickettsiales	SM2D12	-1.79	0.32	2.14e-08
Impacted_amended	Impacted_unamended	Family	Bacteria	Verrucomicrobia	Verrucomicrobiae	Verrucomicrobiales	Verrucomicrobiaceae	-1.85	0.18	1.92e-25
Impacted_amended	Impacted_unamended	Family	Bacteria	Fibrobacteres	Fibrobacteria	Fibrobacterales	09D2Z46	-1.93	0.38	2.51e-07
Impacted_amended	Impacted_unamended	Family	Bacteria	Proteobacteria	Deltaproteobacteria	Bdellovibrionales	Bdellovibrionaceae	-1.93	0.34	1.3e-08
Impacted_amended	Impacted_unamended	Family	Bacteria	Proteobacteria	Gammaproteobacteria	PYR10d3	PYR10d3_fa	-2.23	0.79	0.00454
Impacted_amended	Impacted_unamended	Family	Bacteria	Proteobacteria	Alphaproteobacteria	Rickettsiales	uncultured	-2.23	1.13	0.0477
Impacted_amended	Impacted_unamended	Family	Bacteria	Proteobacteria	Gammaproteobacteria	Oceanospirillales	Oceanospirillaceae	-2.59	1.06	0.0148
Impacted_amended	Impacted_unamended	Family	Bacteria	Proteobacteria	Deltaproteobacteria	Oligoflexales	053A03-B-DI-P58	-4.12	0.85	1.34e-06
Impacted_amended	Impacted_unamended	Family	Bacteria	Bacteroidetes	Bacteroidia	Bacteroidia_unclassified	Bacteroidia_unclassified	-4.21	0.87	1.36e-06
