# Supplementary material for: Oil and Gas Wastewater Components Alter Streambed Microbial Community Structure and Function
Source: Front Microbiol. 2021 Nov 29;12:752947. doi: 10.3389/fmicb.2021.752947 (PMC8686200; doi:10.3389/fmicb.2021.752947)
Supplement: Supplementary file 3 [file Table_3.XLSX]

## Sheet: Table S3A
Table S3A. Phylogenetic affiliation of 16S rRNA gene sequences from the microcosm at day 14 and day 0 sediment. Microcosm data are presented as averages of triplicate samples per treatment.
The V4 region of the 16S rRNA gene was targeted using the primers 515F/806R.
Samples were analyzed using mothur to generate OTUs at a cutoff of 0.03 and these OTUs were classified using the Silva 128 NR99 database
Values are presented as average ± standard deviation of percent (%) total reads of triplicate samples.
Taxa	Background, Day 0		Background + DBNPA		Background + Ethylene Glycol		Background + Brine		Background Unamended		Impacted, Day 0		Impacted + DBNPA		Impacted + Ethylene Glycol		Impacted + Brine		Impacted Unamended
	Average % Relative Abundance	Standard Deviation	Average % Relative Abundance	Standard Deviation	Average % Relative Abundance	Standard Deviation	Average % Relative Abundance	Standard Deviation	Average % Relative Abundance	Standard Deviation	Average % Relative Abundance	Standard Deviation	Average % Relative Abundance	Standard Deviation	Average % Relative Abundance	Standard Deviation	Average % Relative Abundance	Standard Deviation	Average % Relative Abundance	Standard Deviation
AC1	0.001	0.002	0.001	0.002	0.001	0.002	0.002	0.002	0.001	0.002	0.01	0.005	0.021	0.005	0.015	0.002	0.018	0.005	0.022	0.01
Acetothermia	0	0	0	0.001	0.002	0	0	0.001	0.002	0.001	0.062	0.004	0.069	0.005	0.045	0.005	0.096	0.027	0.105	0.011
Acidobacteria	17.668	1.025	15.901	0.904	15.561	1.78	15.252	0.952	18.51	1.64	6.319	0.674	5.177	0.604	5.075	0.602	5.035	0.507	5.765	0.832
Actinobacteria	2.711	1.619	3.064	0.542	2.425	0.617	2.124	0.48	1.494	0.458	1.716	0.418	1.454	0.438	1.553	0.195	1.368	0.221	1.111	0.252
Aenigmarchaeota	0.001	0.001	0	0.001	0.002	0.004	0.003	0.005	0.001	0.002	0.001	0.001	0.001	0.002	0.002	0.004	0.001	0.002	0.002	0.002
Alphaproteobacteria	10.661	1.258	17.056	2.448	17.303	2.543	16.826	2.032	8.199	1.067	4.192	0.988	2.42	0.45	2.683	0.514	2.138	0.43	2.275	0.449
Altiarchaeales	0	0	0.001	0.001	0	0	0	0.001	0	0.001	0	0.001	0.001	0.002	0.001	0.002	0.002	0.004	0.002	0.003
Aminicenantes	0.006	0.004	0.007	0.001	0.009	0	0.006	0.004	0.01	0.004	2.38	0.21	1.592	0.215	1.282	0.174	1.967	0.042	1.971	0.199
Archaea_unclassified	0.13	0.032	0.085	0.005	0.085	0.016	0.071	0.016	0.096	0.013	0.776	0.008	0.959	0.07	0.931	0.189	0.78	0.07	1.289	0.112
Armatimonadetes	0.342	0.091	0.435	0.084	0.486	0.161	0.574	0.113	0.633	0.078	0.698	0.121	0.391	0.066	0.439	0.067	0.509	0.065	0.553	0.091
Atribacteria	0	0	0	0	0	0	0	0	0	0	0.068	0.018	0.045	0.012	0.064	0.013	0.072	0.015	0.054	0.024
Bacteria_unclassified	1.662	0.056	1.39	0.069	1.439	0.051	1.452	0.031	1.927	0.101	3.045	0.162	2.113	0.131	2.498	0.293	2.564	0.056	5.204	0.847
Bacteroidetes	6.53	0.969	6.94	0.797	7.171	0.957	8.901	0.794	10.496	1.374	13.513	2.035	23.479	2.711	20.566	2.145	22.129	1.22	18.151	2.167
Bathyarchaeota	0.019	0.005	0.052	0.007	0.037	0.017	0.047	0.004	0.035	0.011	0.26	0.012	0.572	0.049	0.524	0.045	0.432	0.056	0.535	0.134
Betaproteobacteria	11.414	1.389	12.201	1.163	12.161	1.629	11.142	1.554	10.733	1.001	8.266	1.178	6.586	0.71	5.562	0.742	5.007	0.553	5.692	0.982
BRC1	0.019	0.003	0.021	0.002	0.034	0.006	0.034	0.008	0.033	0.012	0.182	0.05	0.121	0.013	0.15	0.022	0.181	0.027	0.17	0.008
Caldiserica	0.001	0.002	0	0.001	0	0	0	0	0	0	0.014	0.01	0.02	0.005	0.014	0.01	0.022	0.007	0.028	0.015
Candidatus_Berkelbacteria	0.001	0.001	0	0	0.002	0.002	0.001	0.002	0.001	0.002	0.012	0.007	0.003	0.001	0.009	0.003	0.013	0.006	0.009	0.007
Chlamydiae	0.075	0.038	0.155	0.042	0.163	0.034	0.206	0.065	0.095	0.028	0.094	0.033	0.105	0.018	0.121	0.045	0.084	0.024	0.091	0.031
Chlorobi	0.042	0.016	0.138	0.025	0.11	0.031	0.13	0.018	0.114	0.023	0.173	0.03	0.261	0.023	0.292	0.038	0.238	0.014	0.28	0.068
Chloroflexi	6.424	0.856	4.627	0.584	4.403	0.826	4.414	0.797	4.892	0.735	8.885	0.84	5.714	0.652	6.663	0.648	7.717	1.017	6.109	1.203
Cloacimonetes	0.004	0.003	0.005	0.005	0.003	0.003	0.007	0.003	0.004	0.002	0.111	0.031	0.167	0.032	0.135	0.062	0.138	0.036	0.088	0.017
CPR2	0.003	0.001	0	0	0	0	0.001	0.002	0	0.001	0.27	0.054	0.209	0.036	0.26	0.057	0.311	0.032	0.234	0.023
Cyanobacteria	0.348	0.101	0.133	0.037	0.109	0.045	0.114	0.043	0.218	0.07	0.399	0.192	0.127	0.057	0.091	0.021	0.142	0.041	0.103	0.043
Deferribacteres	0.001	0.002	0.001	0.002	0	0	0	0	0	0	0.005	0.001	0.016	0.01	0.017	0.001	0.013	0.004	0.02	0.008
Deinococcus-Thermus	0.074	0.026	0.048	0.019	0.043	0.029	0.05	0.014	0.044	0.012	0.155	0.047	0.085	0.009	0.086	0.021	0.12	0.022	0.156	0.027
Deltaproteobacteria	7.799	1.252	8.826	1.428	7.485	1.37	7.463	0.778	9.33	1.468	14.566	2.658	18.979	2.194	20.068	2.14	18.363	1.904	16.615	1.529
Diapherotrites	0	0	0	0	0	0	0	0	0	0	0.002	0.002	0.001	0.001	0.001	0.001	0.003	0.003	0.001	0.002
Elusimicrobia	0.459	0.101	0.448	0.069	0.497	0.068	0.506	0.075	1.153	0.146	0.633	0.155	0.671	0.12	0.728	0.099	0.594	0.103	0.955	0.199
Epsilonproteobacteria	0.019	0.01	0.013	0.007	0.012	0.003	0.013	0.01	0.005	0.003	0.656	0.232	0.743	0.044	0.394	0.028	0.344	0.077	0.368	0.062
Euryarchaeota	0.082	0.036	0.03	0.02	0.037	0.027	0.055	0.031	0.045	0.024	0.974	0.201	0.87	0.166	0.668	0.208	0.605	0.159	0.604	0.124
FBP	0.001	0.001	0	0	0.001	0.001	0.001	0.002	0.001	0.001	0.01	0.001	0.01	0.003	0.01	0.001	0.014	0.002	0.014	0.005
FCPU426	0.112	0.01	0.097	0.019	0.08	0.014	0.107	0.01	0.467	0.044	0.36	0.033	0.175	0.034	0.22	0.098	0.236	0.035	0.257	0.036
Fibrobacteres	0.055	0.026	0.037	0.025	0.04	0.012	0.032	0.018	0.146	0.052	0.554	0.467	0.439	0.164	0.514	0.143	0.552	0.107	0.576	0.122
Firmicutes	0.144	0.069	0.36	0.201	0.566	0.239	0.617	0.309	0.084	0.056	2.35	0.459	2.229	0.403	2.143	0.321	1.996	0.266	1.859	0.422
FL0428B-PF49	0	0	0	0	0	0	0	0	0	0	0.01	0.004	0.014	0.006	0.024	0.008	0.024	0.001	0.022	0.003
Fusobacteria	0	0	0.001	0.002	0.001	0.002	0	0	0.001	0.002	0.074	0.02	0.012	0.001	0.025	0.008	0.016	0.007	0.016	0.006
GAL15	0.035	0.023	0.018	0.005	0.011	0.006	0.009	0.002	0.01	0.001	0.09	0.029	0.019	0.003	0.015	0.015	0.023	0.015	0.017	0.01
Gammaproteobacteria	3.516	0.495	9.677	1.265	9.586	1.473	9.418	1.068	4.526	0.603	2.643	0.618	1.864	0.261	1.96	0.338	1.796	0.334	1.873	0.452
Gemmatimonadetes	1.744	0.054	1.964	0.088	1.758	0.21	1.546	0.208	1.768	0.111	0.293	0.059	0.336	0.059	0.296	0.062	0.299	0.028	0.274	0.044
Gracilibacteria	0.057	0.012	0.01	0.007	0.018	0.003	0.022	0.002	0.057	0.03	0.416	0.024	0.185	0.036	0.217	0.031	0.158	0.008	0.176	0.034
Hadesarchaea	0	0	0	0	0	0	0	0	0	0	0.005	0.003	0.001	0.001	0.001	0.002	0.002	0.003	0.001	0.001
Hydrogenedentes	0.021	0.011	0.008	0.003	0.013	0.004	0.01	0.004	0.02	0.008	0.091	0.026	0.055	0.019	0.075	0.03	0.087	0.02	0.104	0.012
Ignavibacteriae	0.329	0.053	0.52	0.048	0.563	0.072	0.668	0.088	0.578	0.089	1.058	0.149	2.531	0.127	2.456	0.184	2.07	0.292	1.619	0.122
KSB3_(Modulibacteria)	0	0	0	0	0	0.001	0	0	0	0	0.043	0.008	0.043	0.015	0.06	0.023	0.067	0.014	0.033	0.011
Latescibacteria	1.984	0.217	1.389	0.053	1.507	0.214	1.234	0.111	1.783	0.08	0.423	0.044	0.382	0.032	0.421	0.078	0.46	0.046	0.438	0.083
LCP-89	0	0	0	0	0	0	0	0	0	0	0.012	0.005	0.028	0.005	0.023	0.008	0.025	0.002	0.027	0.006
Lentisphaerae	0.004	0.005	0.002	0	0.005	0.005	0.003	0.004	0.001	0.002	0.176	0.024	0.17	0.062	0.342	0.087	0.182	0.078	0.225	0.08
Lokiarchaeota	0.002	0.002	0.001	0.001	0.003	0.002	0.003	0.004	0.003	0.003	0.311	0.026	0.193	0.009	0.37	0.031	0.354	0.022	0.15	0.071
MACA-EFT26	0.016	0.007	0.007	0.004	0.013	0.003	0.01	0.005	0.011	0.003	0	0	0	0	0	0	0	0	0	0
Marinimicrobia_(SAR406_clade)	0	0	0	0	0	0	0	0	0	0	0	0	0.001	0.002	0	0	0	0	0	0
MD2896-B216	0	0	0	0	0	0	0	0	0	0	0.001	0.002	0	0	0	0	0	0	0	0
Microgenomates	0.178	0.056	0.073	0.018	0.106	0.011	0.115	0.027	0.167	0.051	0.869	0.147	0.449	0.056	0.519	0.158	0.743	0.12	0.75	0.163
Miscellaneous_Euryarchaeotic_Group (MEG)	0	0	0	0	0	0	0.001	0.001	0	0	0	0	0	0	0	0	0	0	0	0
Nitrospinae	0.148	0.031	0.032	0.005	0.041	0.024	0.037	0.008	0.053	0.014	0.234	0.057	0.072	0.021	0.13	0.041	0.189	0.046	0.194	0.041
Nitrospirae	4.747	0.663	2.035	0.209	2.113	0.359	2.134	0.273	2.894	0.315	1.322	0.218	0.978	0.08	1.539	0.236	1.531	0.331	1.493	0.091
Omnitrophica	0.255	0.056	0.238	0.036	0.221	0.049	0.214	0.052	0.207	0.024	0.853	0.108	0.772	0.092	0.812	0.117	0.829	0.092	1.24	0.201
Parcubacteria	0.474	0.105	0.59	0.115	0.395	0.15	0.36	0.066	0.543	0.107	1.519	0.274	1.143	0.157	1.231	0.172	1.629	0.238	2.047	0.371
Parvarchaeota	0.009	0.005	0.005	0.006	0.01	0.008	0.004	0.003	0.017	0.013	0.006	0.007	0.017	0.007	0.013	0.003	0.01	0.003	0.008	0.001
PAUC34f	0.004	0.003	0	0.001	0.001	0.001	0	0	0	0.001	0.001	0.001	0.001	0.001	0.001	0.002	0.002	0.002	0.002	0.002
Peregrinibacteria	0.01	0.007	0.008	0.002	0.005	0.005	0.006	0.007	0.008	0.003	0.056	0.017	0.036	0.017	0.036	0.013	0.033	0.008	0.07	0.026
Planctomycetes	8.025	0.635	3.955	0.359	4.242	0.539	4.192	0.663	5.729	0.528	3.131	0.393	2.028	0.291	2.09	0.4	2.633	0.474	2.591	0.454
Poribacteria	0	0	0	0	0	0	0	0	0	0	0.002	0.003	0	0.001	0.001	0.001	0.003	0.001	0.002	0.002
Proteobacteria_unclassified	0.246	0.032	0.205	0.026	0.188	0.029	0.205	0.009	0.288	0.038	0.199	0.023	0.098	0.018	0.11	0.01	0.112	0.031	0.325	0.055
RBG-1_(Zixibacteria)	0.072	0.022	0.097	0.016	0.076	0.006	0.115	0.015	0.062	0.015	0.284	0.064	0.334	0.012	0.368	0.028	0.406	0.046	0.408	0.059
Saccharibacteria	0.025	0.009	0.061	0.009	0.068	0.02	0.075	0.007	0.033	0.003	0.023	0.005	0.019	0.002	0.018	0.001	0.03	0.009	0.03	0.004
SBR1093	0.006	0.002	0.005	0.003	0.005	0.004	0.006	0.003	0.001	0.001	0.007	0.002	0.008	0.001	0.004	0.003	0.006	0.005	0.006	0.004
Spirochaetae	0.297	0.062	0.157	0.022	0.121	0.02	0.203	0.029	0.408	0.117	4.734	1.071	6.079	0.629	6.123	0.754	5.587	0.616	4.846	0.669
SPOTSOCT00m83	0.017	0.007	0.006	0.005	0.011	0.006	0.003	0.003	0.019	0.005	0.006	0.005	0.003	0.004	0.009	0.007	0.004	0.005	0.013	0.001
SR1_(Absconditabacteria)	0.01	0.004	0.004	0.004	0.005	0.003	0.009	0.009	0.003	0.005	0.389	0.146	0.159	0.02	0.169	0.007	0.164	0.02	0.349	0.056
Synergistetes	0.001	0.001	0	0	0	0	0	0	0	0	0.005	0.004	0.006	0.001	0.005	0.002	0.005	0.004	0.001	0.001
TA06	0	0	0	0	0	0	0	0	0	0	0.009	0.005	0.004	0.006	0.002	0.002	0.004	0.002	0.004	0.001
Tectomicrobia	0.305	0.009	0.069	0.003	0.061	0.009	0.065	0.012	0.114	0.018	0	0	0	0.001	0.001	0.001	0.001	0.002	0	0.001
Tenericutes	0	0	0.001	0.001	0	0.001	0	0	0	0	0.001	0.002	0.011	0.007	0.009	0.007	0.006	0.006	0.003	0.003
Thaumarchaeota	0.898	0.176	0.65	0.107	0.705	0.138	0.764	0.176	1.599	0.395	0.098	0.041	0.078	0.017	0.063	0.035	0.047	0.03	0.061	0.034
Thermotogae	0	0	0	0	0	0	0	0.001	0	0	0.001	0.001	0.001	0.001	0	0	0	0	0	0
TM6_(Dependentiae)	0.085	0.018	0.187	0.024	0.151	0.009	0.178	0.019	0.116	0.01	0.229	0.017	0.275	0.038	0.2	0.012	0.148	0.015	0.172	0.043
Verrucomicrobia	9.366	0.726	5.795	0.577	7.574	0.854	8.039	1.113	9.861	0.902	6.69	0.682	3.522	0.707	4.418	0.604	4.36	0.282	6.728	0.756
WA-aaa01f12	0	0	0	0	0	0	0	0	0	0	0.002	0.003	0.001	0.001	0.003	0.005	0.001	0.002	0.002	0.002
Woesearchaeota_(DHVEG-6)	0.296	0.061	0.145	0.027	0.151	0.039	0.196	0.032	0.336	0.071	1.812	0.174	2.074	0.093	1.875	0.226	1.989	0.16	2.278	0.329
WS1	0.001	0.001	0.002	0.002	0	0.001	0	0	0	0	0.032	0.011	0.022	0.002	0.031	0.011	0.052	0.01	0.033	0.011
WS2	0.008	0.004	0.007	0.004	0.004	0.004	0.005	0.004	0.009	0.005	0.04	0.017	0.019	0.008	0.017	0.005	0.028	0.007	0.02	0.011
WSA2	0	0	0	0	0	0	0.001	0.001	0	0	0.087	0.012	0.131	0.027	0.095	0.015	0.083	0.017	0.082	0.008
WWE3	0.001	0.001	0	0.001	0.002	0.003	0	0	0.003	0.002	0.001	0.001	0	0.001	0	0	0.001	0.001	0	0

## Sheet: Table S3B
Table S3A. Phylogenetic affiliation of 16S rRNA gene sequences from the microcosm at day 14 and day 0 sediment.
The V4 region of the 16S rRNA gene was targeted using the primers 515F/806R.
Samples were analyzed using mothur to generate OTUs at a cutoff of 0.03 and these OTUs were classified using the Silva 128 NR99 database
All values are presented as percent (%) total reads per sample.
Taxa	Background, Day 0			Background + DBNPA			Background + Ethylene Glycol			Background + Brine			Background Unamended			Impacted, Day 0			Impacted + DBNPA			Impacted + Ethylene Glycol			Impacted + Brine			Impacted Unamended
	Replicate A	Replicate B	Replicate C	Replicate A	Replicate B	Replicate C	Replicate A	Replicate B	Replicate C	Replicate A	Replicate B	Replicate C	Replicate A	Replicate B	Replicate C	Replicate A	Replicate B	Replicate C	Replicate A	Replicate B	Replicate C	Replicate A	Replicate B	Replicate C	Replicate A	Replicate B	Replicate C	Replicate A	Replicate B	Replicate C
AC1	0.00408647	0	0	0	0.00278921	0	0.00344935	0	0	0	0.00441086	0.0016751	0	0.00268431	0	0.00412547	0.0119237	0.0147037	0.0270178	0.0163988	0.0207357	0.0127975	0.0157341	0.0157456	0.0209159	0.0195462	0.0120692	0.0159107	0.0158032	0.0337177
Acetothermia	0	0	0	0	0.0013946	0	0.00229956	0.00172601	0.00236989	0	0.00147029	0	0.00311265	0.00268431	0.00147708	0.0660075	0.0576312	0.0637161	0.0739435	0.0655953	0.0663542	0.0420491	0.0432688	0.0507357	0.122881	0.0959539	0.0697331	0.100768	0.0976927	0.118012
Acidobacteria	18.0642	17.6932	17.2453	16.423	15.9333	15.3471	16.3924	15.2545	15.0346	15.354	15.5542	14.8481	18.1063	18.8747	18.5477	6.51687	6.21423	6.22621	5.02816	5.43248	5.07057	5.17935	4.99754	5.04732	5.19236	4.76571	5.14684	5.59393	5.27541	6.4266
Actinobacteria	4.06195	2.27706	1.79516	3.22075	3.14762	2.82246	2.134	2.61491	2.52631	2.1929	1.97606	2.20443	1.48318	1.20794	1.7917	1.93072	1.72496	1.49324	1.77607	1.14195	1.44459	1.50828	1.60684	1.54481	1.36737	1.34158	1.39466	1.09651	1.25277	0.982871
Aenigmarchaeota	0	0	0.00173949	0	0	0.00148238	0	0.00690405	0	0.00555165	0	0.0033502	0.00155632	0.00134216	0	0.00137516	0.00198728	0	0.00284398	0	0	0.00365644	0	0.00349901	0	0	0.00402307	0.00265178	0.00287332	0
Alphaproteobacteria	11.3052	10.602	10.0751	16.5145	16.4382	18.2155	15.6497	16.9132	19.3454	16.4514	16.1393	17.8867	8.88194	7.47715	8.23769	4.1846	4.42369	3.96674	2.49701	2.22279	2.54081	2.36755	3.05438	2.62776	2.18832	1.96173	2.26364	2.51787	2.09752	2.20851
Altiarchaeales	0	0	0	0.0018671	0	0	0	0	0	0	0.00147029	0	0	0.00134216	0	0.00137516	0	0	0	0	0.00414714	0	0	0.00349901	0.0065362	0	0	0	0.00143666	0.00505766
Aminicenantes	0.0061297	0.00968961	0.00173949	0.0056013	0.00836762	0.00741191	0.00919826	0.00863006	0.00947957	0.0037011	0.010292	0.0033502	0.0140069	0.00939509	0.00590833	2.41615	2.56955	2.15491	1.71634	1.34321	1.71553	1.48269	1.17219	1.18966	2.01315	1.92974	1.95789	1.80056	1.92225	2.18997
Archaea_unclassified	0.0939888	0.140499	0.156554	0.0840195	0.0794924	0.0904253	0.0885332	0.0673145	0.0995355	0.0869758	0.0558709	0.0703541	0.10583	0.0805293	0.100442	0.783839	0.77504	0.767861	1.03947	0.912371	0.924812	0.713006	1.03845	1.04271	0.828791	0.812055	0.700013	1.28214	1.18093	1.40434
Armatimonadetes	0.357566	0.348826	0.320067	0.425699	0.446273	0.434338	0.603636	0.32449	0.528486	0.601429	0.598406	0.520955	0.610079	0.660341	0.629237	0.745335	0.707472	0.642062	0.386781	0.414443	0.373243	0.409521	0.462189	0.444374	0.551656	0.483324	0.493496	0.514446	0.624946	0.519253
Atribacteria	0	0	0	0	0	0	0	0	0	0	0	0	0	0	0	0.0660075	0.0874404	0.0506461	0.0312838	0.0491965	0.0552952	0.0511902	0.0767037	0.0629822	0.0849707	0.0746308	0.0563229	0.0397767	0.0818895	0.0404613
Bacteria_unclassified	1.65093	1.61171	1.7221	1.46381	1.32627	1.37862	1.38089	1.45675	1.47881	1.48784	1.43794	1.43053	1.83646	2.03605	1.90987	3.15461	3.12003	2.85906	2.24674	1.98426	2.10813	2.16278	2.62759	2.70474	2.6001	2.50013	2.5922	4.78779	6.17907	4.6463
Bacteroidetes	5.7987	6.4339	7.35806	6.95868	7.44578	6.41575	7.73343	6.6486	7.13101	9.20463	9.05255	8.44584	9.77215	11.2325	10.4829	13.471	12.3052	14.7642	23.268	25.6701	21.4988	21.6736	19.5024	20.5235	21.8205	22.4248	22.1403	18.8184	18.6421	16.992
Bathyarchaeota	0.0143026	0.024224	0.0191344	0.0448104	0.0529949	0.0592953	0.0517402	0.0414243	0.0189591	0.0481143	0.0499897	0.0418774	0.0295701	0.0281853	0.0472667	0.26403	0.27027	0.246696	0.628519	0.545633	0.543275	0.542981	0.472023	0.556343	0.369949	0.447785	0.477404	0.530356	0.670919	0.402927
Betaproteobacteria	10.3061	11.936	11.999	12.5077	12.4371	11.6575	12.4567	13.0262	11.001	11.3809	11.5241	10.5213	10.5316	11.0634	10.6025	8.45584	8.86924	7.47439	6.01359	6.78464	6.9589	5.50294	5.64264	5.53894	5.05379	4.76038	5.20585	6.64139	5.37454	5.05934
BRC1	0.0183891	0.0226091	0.0173949	0.018671	0.0223136	0.0222357	0.026445	0.0362463	0.0379183	0.0296088	0.0294057	0.0435525	0.0311265	0.0228166	0.0457896	0.193897	0.127186	0.225457	0.135089	0.114792	0.111973	0.168196	0.155374	0.125964	0.17517	0.209677	0.1569	0.165736	0.165216	0.178704
Caldiserica	0	0.00322987	0	0	0.0013946	0	0	0	0	0	0	0	0	0	0	0.0165019	0.00397456	0.0212387	0.0241738	0.0163988	0.0193533	0.0237669	0.00590029	0.0122465	0.0248376	0.0213231	0.0187743	0.0304955	0.0330431	0.0202306
Candidatus_Berkelbacteria	0	0	0.00173949	0	0	0	0	0.00345203	0.00236989	0.0037011	0	0	0	0	0.00295417	0.017877	0.013911	0.00490124	0.00284398	0.00447241	0.00276476	0.0127975	0.00590029	0.00874753	0.0169941	0.00533077	0.0160923	0.00662945	0.0172399	0.00337177
Chlamydiae	0.0592538	0.100126	0.0661008	0.192311	0.156196	0.117108	0.140273	0.165697	0.182482	0.194308	0.15438	0.269691	0.102717	0.0926087	0.088625	0.116888	0.0914149	0.0735186	0.108071	0.104356	0.103679	0.0804417	0.125873	0.155706	0.0875851	0.0888462	0.0764382	0.0742499	0.124989	0.0724931
Chlorobi	0.0367782	0.0516779	0.0365294	0.158703	0.133882	0.121555	0.143723	0.0880266	0.0995355	0.140642	0.130855	0.118932	0.118281	0.112741	0.112258	0.184271	0.170906	0.163375	0.27871	0.238528	0.265417	0.285202	0.320582	0.271173	0.232689	0.229223	0.252112	0.257223	0.354854	0.227595
Chloroflexi	6.14809	6.58409	6.53876	4.76484	4.59103	4.52571	4.38757	4.11999	4.70187	3.91391	4.89164	4.43566	4.91331	4.50427	5.25989	9.39507	8.88712	8.37295	5.98089	5.2029	5.95806	6.63278	6.79713	6.5589	6.87216	8.38353	7.8946	5.77425	5.48803	7.06386
Cloacimonetes	0.0061297	0.0048448	0	0	0.00697301	0.00889429	0.00459913	0.00517804	0	0.0074022	0.00882171	0.0033502	0.00466897	0.00536862	0.00147708	0.08801	0.11725	0.127432	0.143621	0.202749	0.153444	0.100552	0.110139	0.194195	0.129417	0.174139	0.109964	0.0795534	0.0790162	0.104525
CPR2	0.00204323	0.00322987	0.00347899	0	0	0	0	0	0	0	0.00294057	0	0	0.00134216	0	0.297034	0.306041	0.207486	0.169217	0.217657	0.240534	0.204761	0.318615	0.255428	0.300665	0.3465	0.285638	0.255897	0.235612	0.210736
Cyanobacteria	0.412733	0.276154	0.356596	0.11576	0.122725	0.160097	0.146022	0.0793966	0.101905	0.13509	0.092628	0.115582	0.255237	0.173138	0.224517	0.339664	0.397456	0.459083	0.0995393	0.101375	0.179709	0.0895828	0.0885043	0.0944733	0.121573	0.154592	0.148853	0.084857	0.0991294	0.126441
Deferribacteres	0	0.00322987	0	0	0.00278921	0	0	0	0	0	0	0	0	0	0	0.00550063	0.00596184	0.00326749	0.0213298	0.022362	0.00552952	0.0182822	0.0157341	0.0157456	0.00915069	0.0159923	0.0147512	0.0278437	0.0114933	0.0202306
Deinococcus-Thermus	0.06947	0.074287	0.0782772	0.0354749	0.0599679	0.0474362	0.0574891	0.0500544	0.021329	0.0462637	0.0602817	0.0435525	0.0451334	0.0402647	0.0457896	0.184271	0.166932	0.114362	0.0952733	0.0819941	0.0787957	0.0987239	0.0629364	0.0962228	0.0980431	0.124385	0.138125	0.139219	0.186766	0.141614
Deltaproteobacteria	7.30252	8.02623	8.06951	8.22831	8.54194	9.70664	8.30603	7.52887	6.61911	7.65387	7.63372	7.10242	9.67255	9.25014	9.06781	14.3965	15.3537	13.9489	17.9256	18.1058	20.9044	19.86	20.592	19.7519	19.8635	17.7586	17.4655	16.8759	15.7099	17.2584
Diapherotrites	0	0	0	0	0	0	0	0	0	0	0	0	0	0	0	0	0.00198728	0.00490124	0.00142199	0.0014908	0	0.00182822	0	0.00174951	0.00261448	0.00533077	0	0.00265178	0	0
Elusimicrobia	0.424993	0.419883	0.532285	0.487313	0.419775	0.437303	0.520851	0.474654	0.495308	0.473741	0.545476	0.497504	1.04118	1.14083	1.27768	0.617445	0.685612	0.596318	0.621409	0.627628	0.763074	0.713006	0.776871	0.694554	0.549041	0.632585	0.600778	1.09121	0.804528	0.969384
Epsilonproteobacteria	0.0245188	0.0145344	0.0191344	0.0074684	0.0195244	0.0133414	0.0149472	0.0103561	0.0118495	0.0074022	0.0191137	0.0117257	0.00778162	0.00671078	0.00147708	0.523935	0.532591	0.909997	0.725215	0.793107	0.710543	0.365644	0.409086	0.405885	0.307202	0.431793	0.292343	0.41633	0.387898	0.300088
Euryarchaeota	0.0715132	0.101741	0.0730587	0.0261394	0.0362597	0.0281653	0.0517402	0.0293422	0.0284387	0.0499648	0.0661628	0.0485778	0.0389081	0.0496598	0.0472667	0.96536	0.870429	1.08644	0.992549	0.864665	0.752015	0.86292	0.517258	0.622824	0.529433	0.515308	0.771088	0.567481	0.682412	0.563086
FBP	0.00204323	0.00161493	0	0	0	0	0.00114978	0	0.00236989	0.0037011	0	0	0	0.00268431	0.00147708	0.0110013	0.00993641	0.00980248	0.0113759	0.0119264	0.0069119	0.0109693	0.00983381	0.010497	0.0130724	0.0159923	0.0120692	0.00928123	0.0129299	0.0185447
FCPU426	0.118508	0.100126	0.116546	0.108292	0.107384	0.0756015	0.0954319	0.0707665	0.0734667	0.0980791	0.105861	0.117257	0.449777	0.433516	0.516979	0.331413	0.351749	0.395367	0.166373	0.146099	0.212887	0.138945	0.328449	0.192446	0.260141	0.195462	0.252112	0.255897	0.221245	0.293344
Fibrobacteres	0.0531241	0.0581377	0.0539243	0.0522788	0.0181298	0.0400243	0.0436917	0.0396983	0.0379183	0.037011	0.030876	0.0268016	0.119837	0.159717	0.158048	0.323162	0.306041	1.03253	0.464991	0.463639	0.388449	0.541153	0.49169	0.509106	0.498059	0.586385	0.571275	0.586044	0.577536	0.563086
Firmicutes	0.149156	0.140499	0.142638	0.36035	0.489506	0.229769	0.440367	0.750816	0.507157	0.442281	0.786603	0.621461	0.096492	0.0845558	0.0709	2.29101	2.43442	2.32319	2.49559	1.9127	2.27816	2.32001	1.97266	2.13615	1.97263	2.0328	1.98203	1.95304	2.08746	1.53584
FL0428B-PF49	0	0	0	0	0	0	0	0	0	0	0	0	0	0	0	0.00962609	0.00596184	0.0147037	0.0170639	0.00745401	0.0179709	0.032908	0.0177009	0.0209941	0.0235303	0.0231	0.0241384	0.0185625	0.0244232	0.0219165
Fusobacteria	0	0	0	0	0.00418381	0	0.00344935	0	0	0	0	0	0	0	0.00295417	0.0935106	0.0536566	0.0735186	0.0113759	0.0119264	0.0138238	0.016454	0.0314682	0.0262426	0.0235303	0.0106615	0.0134102	0.0159107	0.0229865	0.0101153
GAL15	0.0245188	0.0193792	0.0608823	0.0130697	0.0237082	0.0163062	0.0160969	0.00517804	0.0118495	0.0111033	0.00735143	0.00837549	0.0108943	0.00939509	0.0088625	0.0591317	0.11725	0.0931236	0.0170639	0.0163988	0.0221181	0.032908	0.00983381	0.00349901	0.00784344	0.0231	0.0375486	0.00928123	0.0143666	0.0286601
Gammaproteobacteria	3.49189	3.40267	3.65294	9.82841	9.47493	9.72887	9.01544	10.4113	9.33027	9.23424	9.66272	9.3571	4.72189	4.32174	4.53464	2.74069	2.94913	2.23987	1.74763	1.82921	2.01551	1.72218	2.20671	1.95245	1.97393	1.63299	1.78222	2.17711	1.69669	1.74489
Gemmatimonadetes	1.80213	1.70214	1.72732	1.87644	1.97755	2.03679	1.8638	1.88135	1.52858	1.5008	1.7614	1.37693	1.66682	1.8817	1.75477	0.336913	0.312003	0.228725	0.275866	0.360774	0.37186	0.237669	0.322549	0.327158	0.313738	0.282531	0.300389	0.291696	0.252852	0.278171
Gracilibacteria	0.0551673	0.0452182	0.0695797	0.0056013	0.0181298	0.00741191	0.0206961	0.0155341	0.0189591	0.020356	0.0220543	0.0234514	0.057584	0.0872401	0.0265875	0.387794	0.43124	0.428042	0.145043	0.193804	0.215651	0.188307	0.249779	0.21169	0.155562	0.167031	0.151535	0.210817	0.142229	0.173646
Hadesarchaea	0	0	0	0	0	0	0	0	0	0	0	0	0	0	0	0.00412547	0.00794913	0.00163375	0.00142199	0.0029816	0	0	0.00393352	0	0.00522896	0.00177692	0	0.00265178	0.00143666	0
Hydrogenedentes	0.0306485	0.00968961	0.0226134	0.0093355	0.00976222	0.00444715	0.00919826	0.0138081	0.0165893	0.0148044	0.00882171	0.00670039	0.0280138	0.0201323	0.0118167	0.0783839	0.11725	0.0767861	0.0341278	0.0715585	0.0594423	0.0566748	0.110139	0.0594832	0.109808	0.071077	0.0791203	0.112701	0.107749	0.0910378
Ignavibacteriae	0.292183	0.321372	0.373991	0.552662	0.476954	0.530693	0.63353	0.516078	0.537966	0.618084	0.751316	0.633187	0.566502	0.654972	0.512548	1.10563	1.08108	0.988417	2.63779	2.54629	2.40949	2.49735	2.40338	2.46855	2.11512	1.89065	2.20464	1.66002	1.66078	1.53584
KSB3_(Modulibacteria)	0	0	0	0	0	0	0.00114978	0	0	0	0	0	0	0	0	0.0343789	0.0476948	0.0473787	0.0312838	0.03727	0.0594423	0.0457055	0.0865375	0.0489862	0.0640548	0.0550847	0.0818023	0.0212143	0.0344798	0.043833
Latescibacteria	2.20261	1.76835	1.98128	1.32938	1.41134	1.42753	1.37629	1.75363	1.39113	1.24172	1.3409	1.11897	1.79911	1.69648	1.85374	0.390544	0.423291	0.455815	0.393891	0.363756	0.387066	0.358331	0.464156	0.439126	0.471914	0.447785	0.45997	0.371249	0.428124	0.515881
LCP-89	0	0	0	0	0	0	0	0	0	0	0	0	0	0	0	0.0137516	0.00596184	0.0163375	0.0241738	0.0253436	0.0331771	0.0146258	0.0295014	0.0244931	0.0274521	0.0248769	0.0227974	0.0225401	0.0258598	0.0337177
Lentisphaerae	0.00408647	0	0.00695797	0.0018671	0.0013946	0.00148238	0.00344935	0.00345203	0.00947957	0.00555165	0.00147029	0.0016751	0	0.00268431	0	0.180145	0.184817	0.163375	0.201923	0.171442	0.135473	0.307141	0.306815	0.411134	0.169941	0.245216	0.13142	0.214794	0.284458	0.177018
Lokiarchaeota	0	0.00322987	0.00347899	0	0.0013946	0.00148238	0.00229956	0.00517804	0.00236989	0	0.00147029	0.00670039	0	0.00536862	0.00443125	0.298409	0.341812	0.294074	0.187703	0.187841	0.20321	0.336393	0.395319	0.379643	0.350341	0.376708	0.333914	0.0676204	0.186766	0.195563
MACA-EFT26	0.0143026	0.024224	0.010437	0.0074684	0.0111568	0.00296476	0.0160969	0.0120821	0.00947957	0.00555165	0.010292	0.0150759	0.00778162	0.0134216	0.0118167	0	0	0	0	0	0	0	0	0	0	0	0	0	0	0
Marinimicrobia_(SAR406_clade)	0	0	0	0	0	0	0	0	0	0	0	0	0	0	0	0	0	0	0	0.0029816	0	0	0	0	0	0	0	0	0	0
MD2896-B216	0	0	0	0	0	0	0	0	0	0	0	0	0	0	0	0	0.00397456	0	0	0	0	0	0	0	0	0	0	0	0	0
Microgenomates	0.181848	0.193792	0.158294	0.0858866	0.0613625	0.0711543	0.10348	0.103561	0.111385	0.13324	0.10439	0.107206	0.205435	0.166427	0.128506	0.886976	0.830684	0.890392	0.452193	0.453204	0.442362	0.619767	0.446455	0.491611	0.712446	0.792508	0.722811	0.635102	0.703962	0.912064
Miscellaneous_Euryarchaeotic_Group (MEG)	0	0	0	0	0	0	0	0	0	0.00185055	0	0	0	0	0	0	0	0	0	0	0	0	0	0	0	0	0	0	0	0
Nitrospinae	0.134854	0.182488	0.125244	0.0354749	0.0334705	0.0266829	0.0413922	0.0638625	0.0165893	0.037011	0.0294057	0.0435525	0.0404644	0.060397	0.0576062	0.211774	0.298092	0.191148	0.0497696	0.0924297	0.0732661	0.0932392	0.173075	0.124215	0.240532	0.174139	0.152876	0.226727	0.147976	0.207364
Nitrospirae	4.61567	4.93363	4.69141	1.92498	2.03194	2.14945	2.14319	2.23691	1.95753	2.10778	1.95107	2.34346	2.96791	2.97288	2.73999	1.28577	1.53021	1.14852	0.998237	0.945168	0.989784	1.3346	1.75828	1.52382	1.62751	1.25273	1.71383	1.53803	1.46683	1.47346
Omnitrophica	0.241102	0.24224	0.281798	0.255793	0.217558	0.241628	0.275948	0.201943	0.184852	0.244273	0.202899	0.194311	0.213216	0.197297	0.211223	0.752211	0.943959	0.864252	0.840396	0.806524	0.669072	0.67827	0.861442	0.895747	0.912454	0.753416	0.822046	1.23043	1.42804	1.06211
Parcubacteria	0.461771	0.510319	0.448789	0.63108	0.644307	0.495116	0.512803	0.265806	0.405252	0.408971	0.326403	0.343395	0.51203	0.579811	0.536181	1.53742	1.28577	1.73341	1.07787	1.20457	1.14599	1.20114	1.16236	1.32962	1.49287	1.79469	1.59984	1.76609	2.08746	2.28775
Parvarchaeota	0.00408647	0.0145344	0.00695797	0.0037342	0	0.0118591	0.00804847	0.00345203	0.0189591	0.00185055	0.00294057	0.00670039	0.00466897	0.0295274	0.017725	0.0137516	0	0.00490124	0.0113759	0.0208712	0.0193533	0.0091411	0.0157341	0.013996	0.0104579	0.0124385	0.00670511	0.00795534	0.00861995	0.00842943
PAUC34f	0.0061297	0.0048448	0	0	0.0013946	0	0	0.00172601	0	0	0	0	0	0	0.00147708	0	0.00198728	0.00163375	0.00284398	0.0014908	0	0	0	0.00349901	0.00392172	0.00355385	0	0.00265178	0.00287332	0
Peregrinibacteria	0.0102162	0.0048448	0.0139159	0.0093355	0.00976222	0.00592953	0.00689869	0.00345203	0.00473979	0.00925275	0.00588114	0.0016751	0.0108943	0.00671078	0.00590833	0.0591317	0.0675676	0.0408437	0.0255958	0.03727	0.0456185	0.0292515	0.0393352	0.0384891	0.0235303	0.0390923	0.0362076	0.0822052	0.0847628	0.0421471
Planctomycetes	8.45899	8.01331	7.60333	4.0124	4.082	3.7697	4.10357	4.07339	4.54782	4.25626	3.69042	4.62997	6.05721	5.39144	5.73699	3.21237	3.14388	3.03714	1.95239	1.95742	2.1731	2.05126	2.00413	2.21487	2.3831	2.97813	2.53855	2.33224	2.68511	2.75474
Poribacteria	0	0	0	0	0	0	0	0	0	0	0	0	0	0	0	0	0	0.00490124	0	0	0.00138238	0.00182822	0	0	0.00261448	0.00355385	0.00134102	0	0.00143666	0.00337177
Proteobacteria_unclassified	0.259491	0.209942	0.269621	0.235255	0.189666	0.191227	0.220758	0.165697	0.177742	0.198009	0.201429	0.214413	0.277026	0.256352	0.330867	0.206273	0.172893	0.217288	0.0810534	0.0954113	0.117502	0.111521	0.119972	0.0997218	0.0928141	0.147485	0.0952126	0.368598	0.262908	0.342235
RBG-1_(Zixibacteria)	0.0551673	0.0645974	0.0974116	0.100823	0.110174	0.0785662	0.0689869	0.0793966	0.0782065	0.13324	0.105861	0.107206	0.0762598	0.0630813	0.0472667	0.288783	0.345787	0.217288	0.327058	0.326486	0.346977	0.372957	0.338283	0.393639	0.403937	0.360716	0.451924	0.348709	0.466914	0.40967
Saccharibacteria	0.0183891	0.0355286	0.0208739	0.0504117	0.0669409	0.0652248	0.0873834	0.0483284	0.0687269	0.0832747	0.0691034	0.0737043	0.0357954	0.0322117	0.0310187	0.0233777	0.0278219	0.0179712	0.0184859	0.0178896	0.0207357	0.016454	0.0177009	0.0192446	0.0261448	0.0231	0.0402307	0.0251919	0.0301698	0.0337177
SBR1093	0.0061297	0.00807467	0.00347899	0.0018671	0.00557841	0.00741191	0.00919826	0.00345203	0.00236989	0.00925275	0.00294057	0.00670039	0.00155632	0.00268431	0	0.00962609	0.00596184	0.00653499	0.00710995	0.00745401	0.00967666	0.00731288	0.00196676	0.00174951	0.00130724	0.00533077	0.0107282	0.00795534	0.00143666	0.00842943
Spirochaetae	0.314658	0.243855	0.332243	0.151235	0.174325	0.145273	0.140273	0.113917	0.109015	0.210963	0.213191	0.185936	0.320603	0.433516	0.471189	4.31799	3.98847	5.89456	6.29941	6.43877	5.49773	6.96369	5.65051	5.75412	4.93222	5.95803	5.87099	4.39798	5.43775	4.70194
SPOTSOCT00m83	0.0204323	0.0226091	0.00869747	0	0.00697301	0.0103767	0.0126476	0.00517804	0.0165893	0	0.00294057	0.00502529	0.0233449	0.0134216	0.0206792	0	0.00794913	0.00980248	0.00710995	0.0014908	0	0.00182822	0.0157341	0.010497	0.0104579	0	0.00268204	0.0145848	0.0129299	0.0118012
SR1_(Absconditabacteria)	0.0061297	0.0113045	0.0139159	0.0056013	0	0.00741191	0.00804847	0.00345203	0.00236989	0.0185055	0.00588114	0.0016751	0	0.00939509	0	0.316286	0.294118	0.557108	0.154997	0.180387	0.141003	0.166368	0.177009	0.164454	0.155562	0.149262	0.186402	0.328821	0.412321	0.305145
Synergistetes	0.00204323	0.00161493	0	0	0	0	0	0	0	0	0	0	0	0	0	0.00275031	0.00198728	0.00980248	0.00568796	0.00596321	0.0069119	0.00365644	0.00786705	0.00349901	0.00522896	0.00177692	0.00938715	0.00265178	0.00143666	0
TA06	0	0	0	0	0	0	0	0	0	0	0	0	0	0	0	0.00825094	0.013911	0.00490124	0	0	0.011059	0	0.00196676	0.00349901	0.00130724	0.00533077	0.00402307	0.00397767	0.00287332	0.00505766
Tectomicrobia	0.314658	0.298763	0.300932	0.0728169	0.0669409	0.0681896	0.0563393	0.0552324	0.0710968	0.057367	0.0602817	0.0787296	0.115168	0.0952931	0.13146	0	0	0	0	0.0014908	0	0	0	0.00174951	0	0	0.00268204	0.00132589	0	0
Tenericutes	0	0	0	0	0.0013946	0.00148238	0.00114978	0	0	0	0	0	0	0	0	0.00412547	0	0	0.00853194	0.0134172	0.00967666	0.00731288	0.0118006	0.00874753	0.0104579	0.00355385	0.00402307	0.00265178	0.00574663	0
Thaumarchaeota	0.825467	1.04809	0.821041	0.569465	0.679172	0.701167	0.765755	0.692131	0.65646	0.867908	0.649866	0.77557	1.48629	1.40658	1.90544	0.0893852	0.121224	0.0833211	0.0767874	0.0790125	0.0787957	0.0932392	0.0531026	0.0419881	0.0496752	0.0231	0.0683921	0.0464062	0.0732695	0.0623778
Thermotogae	0	0	0	0	0	0	0	0	0	0	0.00147029	0	0	0	0	0	0.00198728	0	0.00142199	0.0014908	0	0	0	0	0	0	0	0	0	0
TM6_(Dependentiae)	0.0653835	0.098511	0.0921932	0.182976	0.165958	0.213463	0.160969	0.146711	0.144563	0.183204	0.157321	0.194311	0.127619	0.110057	0.110781	0.217275	0.24841	0.220556	0.2716	0.238528	0.315183	0.186478	0.204543	0.208191	0.160791	0.131492	0.152876	0.204187	0.188202	0.12307
Verrucomicrobia	9.27629	9.18575	9.63679	5.71893	5.81828	5.848	7.22983	7.17676	8.31595	8.16092	7.45288	8.5028	10.1068	10.2903	9.18598	6.68326	6.52226	6.86337	4.20056	3.25442	3.11174	4.25061	4.29344	4.70967	4.40802	4.34636	4.32614	6.79652	6.37732	7.00991
WA-aaa01f12	0	0	0	0	0	0	0	0	0	0	0	0	0	0	0	0.00137516	0	0.00490124	0	0.0014908	0.00276476	0	0.00786705	0	0	0	0.00268204	0.00265178	0.00287332	0
Woesearchaeota_(DHVEG-6)	0.230886	0.306838	0.351378	0.113893	0.160379	0.160097	0.194313	0.117369	0.142194	0.164699	0.229365	0.192636	0.278582	0.416068	0.314619	1.61581	1.94754	1.87391	2.00785	2.03494	2.18001	1.62163	2.0533	1.9507	2.04714	2.11099	1.8077	1.91724	2.35468	2.56255
WS1	0.00204323	0	0	0.0037342	0.0013946	0	0.00114978	0	0	0	0	0	0	0	0	0.0343789	0.0198728	0.0408437	0.0227518	0.0238528	0.0193533	0.0402208	0.0334349	0.0192446	0.0601331	0.0408693	0.0549819	0.0251919	0.045973	0.0286601
WS2	0.0061297	0.0048448	0.0121765	0.0037342	0.0111568	0.00741191	0	0.00345203	0.00710968	0.0037011	0.00147029	0.00837549	0.00466897	0.0147637	0.0088625	0.0508808	0.0198728	0.0490124	0.0255958	0.0104356	0.0221181	0.0109693	0.0177009	0.0209941	0.0248376	0.0231	0.0362076	0.0159107	0.0330431	0.0118012
WSA2	0	0	0	0	0	0	0	0	0	0.00185055	0	0	0	0	0	0.0770088	0.0993641	0.0833211	0.147887	0.0998837	0.143768	0.0987239	0.0786705	0.108469	0.101965	0.0675231	0.0804613	0.0755758	0.0905094	0.0809225
WWE3	0.00204323	0	0	0	0	0.00148238	0	0	0.00473979	0	0	0	0.00311265	0	0.00443125	0	0.00198728	0.00163375	0	0.0014908	0	0	0	0	0.00130724	0	0.00134102	0	0	0
